# Supplementary material for: The risk of central nervous system relapses in patients with peripheral T-cell lymphoma
Source: PLoS One. 2018 Mar 14;13(3):e0191461. doi: 10.1371/journal.pone.0191461 (PMC5851529; doi:10.1371/journal.pone.0191461)
Supplement: S1 Table — (XLSX) [file pone.0191461.s002.xlsx]

## Sheet: Sheet1
diagnosis	age	gender	b_symptom	ps	stage	no_extra	bm	wbc	hb	alc	ldh	albumin	ua	calcium	ipi_score	ipi	pit_score	pit	treatment	radiation	reg1resp	cns_relapse (0: none, 1: CNS relapse, 2: death)	CNS relapse (days)	death (0: alive, 1: death)	cause	OS (days)
AITL	60	Female	0	1	3	0	0	9.7	13.8	0.58	949	3.9	3.5	9.5	3	H-I	2	Group3	Others		CR	2	3004	1	Lung Cancer	3004
PTCL-NOS	71	Female	1	2	4	1	1	3.6	9.9	0.1	475	2.7	5.1	8.6	3	H-I	3	Group4	CHOP		CR	2	582	1	trm	582
PTCL-NOS	71	Male	1	2	3	4	0	3.6	11.6	1.66	518	3.8	5.7	9.6	4	High	2	Group3	HCVAD		CR	2	435	1	Lymphoma	435
ENKL	72	Male	0	1	1	1	0	4.8	13.1	1.54	518	3.9	5.4	9.2	1	Low	1	Group2	CHOP	1	CR	2	834	1	Lymphoma	834
AITL	65	Female	0	2	4	1	1	3.1	7.6	0.68	1797	2.8	5.2	9.4	4	High	4	Group4	CHOP		CR	0	777	0		777
PTCL-NOS	50	Female	1	2	4	2	1	5.1	9.1	4.64	1853	3.3	3.6	8.4	4	High	3	Group4	Others		PD	2	450	1	Lymphoma	450
AITL	74	Male	0	2	4	1	1	2.9	10.3	0.4	1509	3		9.8	4	High	4	Group4	Others		CR	2	335	1	Lymphoma	335
AITL	77	Male	1	1	4	1	1	6.6	12.1	0.71	1107	3.5	10.4	9.5	3	H-I	3	Group4	CHOP		CR	2	290	1	Lymphoma	290
AITL	66	Female	1	2	3	0	9								12	Unknown	20	Unknown	CHOP		CR	2	946	1	Unknown	946
EATL	60	Male	1	2	4	1	1	3.7	9	0.78	1313	2		8.1	4	High	4	Group4	CHOP		PD	2	102	1	Lymphoma	102
ALK+ALCL	34	Male	0	0	2	0	0	8.4	14.7	2.27	374				0	Low	0	Group1	CHOP		CR	0	1868	0		1868
SPLTL	57	Female	1	2	4	2	1	1.2	8.4	0.3	854	3.4	5.5	8.3	4	High	3	Group4	CHOP		PD	2	2699	1	Unknown	2699
ENKL	46	Male	1	1	1	1	0								9	Low	9	Unknown	CHOP	1	CR	0	1363	0		1363
ALK-ALCL	27	Female	0	1	1	1	0	4.9	10.4	1.32	497	4.1	4.1	9.1	0	Low	0	Group1	CHOP	1	CR	0	5139	0		5139
ENKL	44	Female	0	0	1	1	0								9	Low	9	Unknown	Others	1	CR	0	4010	0		4010
PTCL-NOS	79	Male	0	1	1	1	0	5.6	12.8	0.5	859	3.2		9.1	2	L-I	2	Group3	Others	1	CR	2	534	1	Unknown	534
SPLTL	38	Female	1	1	4	1	0								10	Unknown	9	Unknown	CHOP		CR	0	5759	0		5759
EATL	80	Male	1	1	4	1	0	10.5	11.8	4.2	358	2.9	4.8	8.7	2	L-I	1	Group2	Others		CR	2	220	1	Unknown	220
AITL	53	Male	0	0	3	0	0	5.6	13.9	1.34	516	4.4	5.4	9	1	Low	0	Group1	Others		CR	2	408	1	Lymphoma	408
PTCL-NOS	61	Female	0	1	4	1	0								11	Unknown	10	Unknown	CHOP	1	CR	2	297	1	Lymphoma	297
AITL	55	Female	0	0	3	0	0	4.9	12.1	0.7	536	3.8	4.2	9.8	1	Low	0	Group1	CHOP		CR	2	1833	1	Lymphoma	1833
PTCL-NOS	43	Male	0	1	3	0	0								10	Unknown	9	Unknown	CHOP	1	CR	0	895	0		895
HSTL	27	Female	1	1	4	3	1	5.4	9.9	2.27	704	3.1	5.8	8.9	3	H-I	2	Group3	Others		PD	2	145	1	Lymphoma	145
ENKL	59	Male	0	0	1	1	0	4.1	12.8	0.98	571	4.1	4.8	9.2	0	Low	0	Group1	CHOP	1	CR	0	5692	0		5692
ALK+ALCL	55	Male	0	0	3	0	0	7.9	13.4	1.74	1207	3.7	7.1	9.3	2	L-I	1	Group2	Others		CR	0	2304	0		2304
PTCL-NOS	34	Female	0	2	4	1	1								11	Unknown	11	Unknown	CHOP		NA	2	332	1	Lymphoma	332
ALK-ALCL	46	Female	1	1	3	0	0	10.2	11.2	2.96	1120	2.9	3.5	8.4	2	L-I	1	Group2	Others	1	CR	2	1755	1	Heart Attack	1755
ENKL	42	Male	0	1	1	1	1	10.1	14.5	3.84	471	5.2	6	10.5	0	Low	1	Group2	CHOP	1	CR	0	5516	0		5516
AITL	68	Male	1	2	4	1	1	7	10.9	0.63	744	2.7	9.2	10.6	4	High	4	Group4	CHOP		PD	2	703	1	Lymphoma	703
HSTL	45	Female	1	1	4	3	1	7	14.4	2.73	311	4	5.9	9.6	2	L-I	1	Group2	CHOP		CR	2	774	1	Lymphoma	774
AITL	74	Male	1	1	3	0	0	5.9	12.7	0.88	1035	3.5	4.7	9.1	3	H-I	2	Group3	CHOP		CR	2	5057	1	Unknown	5057
ALK+ALCL	30	Male	0	1	2	0	0	8.4	13.9	2.1	630	4.4	5.5	9.2	1	Low	1	Group2	CHOP	1	CR	0	5553	0		5553
ALK+ALCL	53	Female	1	4	4	3	0	8.6	12.8	0.86	947	2.8	3.2	8.9	4	High	2	Group3	Others		CR	0	5151	0		5151
AITL	65	Male	1	2	4	1	1								12	Unknown	12	Group4	CHOP		PR	2	539	1	Lymphoma	539
AITL	80	Male	1	1	3	0	0	5.6	10.3	0.62	588	3.6	6.4	9.2	2	L-I	1	Group2	CHOP		CR	2	5436	1	Unknown	5436
PTCL-NOS	39	Male	1	1	4	1	0	1.7	12.4	0.2	1784	3.5	4.7	8.5	2	L-I	1	Group2	Others		PR	2	161	1	Lymphoma	161
PTCL-NOS	44	Male	1	2	3	0	0								11	Unknown	10	Unknown	ETP		PR	0	5313	0		5313
ALK-ALCL	50	Male	1	1	3	1	0	9.8	12	2.25	402	3.1	3.7	9.5	1	Low	0	Group1	Others		PD	2	484	1	Lymphoma	484
PTCL-NOS	50	Male	0	0	3	0	0	8.8	14.8	1.94	474	4.6	5.5	9.7	1	Low	0	Group1	Others		CR	2	765	1	Lymphoma	765
ALK+ALCL	53	Female	0	1	1	1	0	7.4	12.1	1.11	1358	4.4	4.4	9.8	1	Low	1	Group2	CHOP	1	CR	0	5504	0		5504
PTCL-NOS	41	Male	1	1	4	3	1	28.6	11.7	10.87	630	2.8	2.9	8.7	3	H-I	2	Group3	Others		CR	2	3417	1	MDS	3417
ENKL	44	Male	0	0	1	1	0	7.2	13.5	1.01	571	3.9	5.6	9.7	0	Low	0	Group1	CHOP	1	PD	2	669	1	Lymphoma	669
ALK+ALCL	52	Male	1	1	3	0	0	6.2	13.2	0.99	662	3.6	5.1	9.1	2	L-I	1	Group2	Others		CR	0	5406	0		5406
HSTL	43	Female	0	3	4	2	1								12	Unknown	11	Unknown	CHOP		PD	2	277	1	Lymphoma	277
PTCL-NOS	74	Female	1	2	4	3	1	15.3	12.6	4.13	755	3.7	2.8	9.2	5	High	4	Group4	CHOP		CR	2	1738	1	MDS	1738
AITL	70	Female	0	1	2	0	0								10	Unknown	10	Unknown	CHOP		CR	2	3737	1	Lymphoma	3737
PTCL-NOS	32	Female	0	1	3	1	0	9.9	12.7	1.28	433	3.8	5.8	9	1	Low	0	Group1	HCVAD		CR	0	5407	0		5407
HSTL	34	Male	1	2	4	2	1								12	Unknown	11	Unknown	CHOP		PD	2	54	1	Lymphoma	54
ALK-ALCL	43	Male	0	1	1	1	0	6.4	10.3	1.15	400	4	9.5	10	0	Low	0	Group1	CHOP	1	PR	2	335	1	Lymphoma	335
AITL	71	Male	0	0	1	0	0	6.4	14	1.34	609	4.2	4.7	9.3	1	Low	1	Group2	Others	1	CR	0	5439	0		5439
PTCL-NOS	78	Male	0	1	3	0	0								11	Unknown	10	Unknown	CHOP		PD	2	388	1	Lymphoma	388
PTCL-NOS	60	Male	0	1	3	0	0	5.1	14.2	1.07	812	4.2	8	9	3	H-I	2	Group3	Others		PD	2	258	1	Lymphoma	258
ALK-ALCL	63	Female	0	0	1	0	0								10	Unknown	10	Unknown	CHOP		CR	0	1040	0		1040
AITL	53	Female	1	2	4	2	1	3.4	9.1	0.58	536	4	3.4	9.1	3	H-I	2	Group3	CHOP		CR	2	781	1	Lymphoma	781
AITL	43	Male	0	1	2	0	0	8.5	15.7	1.53	534	4.4	4.9	8.9	0	Low	0	Group1	Others		CR	0	5217	0		5217
PTCL-NOS	57	Male	1	1	4	1	1	6.9	13.7	0.83	464	4.1	8.3	9.5	1	Low	1	Group2	Others		CR	0	5286	0		5286
AITL	73	Male	1	2	4	1	1	14.8	11.2	1.18	658	3.1	6.3	8.6	4	High	4	Group4	HCVAD		CR	2	4553	1	basal cell carcinoma	4553
ALK+ALCL	22	Female	1	1	2	0	0	3.7	11.3	0.52	2461	3.8	3.5	8.6	1	Low	1	Group2	Others		CR	0	5290	0		5290
ENKL	43	Male	0	1	1	1	0	5.8	14.4	1.28	468	4.4	5.7	8.9	0	Low	0	Group1	Others	1	CR	0	413	0		413
AITL	36	Male	1	0	1	0	0								9	Low	9	Unknown	CHOP	1	CR	0	1164	0		1164
ALK-ALCL	66	Male	0	2	3	0	0								12	Unknown	11	Unknown	CHOP		CR	1	579	1	Lymphoma	586
ALK-ALCL	30	Male	1	1	2	1	0	5.2	13.7	1.87	463	4.4	3.5	8.8	0	Low	0	Group1	CHOP		CR	0	185	0		185
ALK+ALCL	18	Male	1	1	4	1	0	4.9	14.4	1.57	1679	3.9	3.9	9.1	2	L-I	1	Group2	Others		CR	2	119	1	Lymphoma	119
PTCL-NOS	36	Male	0	0	1	0	0	5.4	13.7	0.92	393	4.5	5.4	9.2	0	Low	0	Group1	Others		CR	0	5201	0		5201
AITL	63	Female	0	0	3	0	0	6.5	12.8	0.65	597	4.2	4.5	9.2	2	L-I	1	Group2	CHOP		CR	0	4924	0		4924
PTCL-NOS	63	Female	1	1	4	2	1	7.3	12.7	1.24	478	3.6	4	9	3	H-I	2	Group3	Others		CR	0	4791	0		4791
ALK-ALCL	43	Male	1	1	4	1	0	16.7	8.9	1	275	3.2	7	8.9	1	Low	0	Group1	CHOP		CR	2	2786	1	MDS	2786
ALK-ALCL	74	Male	0	0	4	2	1	4.6	15	0.46	3608	3.9	8.1	9.1	4	High	3	Group4	CHOP		CR	2	1630	1	Lymphoma	1630
AITL	71	Female	0	1	3	0	0								11	Unknown	10	Unknown	CHOP		CR	2	2028	1	Pancreatic cancer	2028
PTCL-NOS	43	Male	1	1	4	1	0	16.5	10.6	1.98	445	3.3	1.9	8.9	1	Low	0	Group1	Others		PD	2	165	1	Lymphoma	165
AITL	74	Female	1	1	4	1	1								11	Unknown	11	Unknown	CHOP		CR	2	560	1	Lymphoma	560
PTCL-NOS	52	Male	0		4	1	1								19	Unknown	19	Unknown	CHOP		PD	2	194	1	Lymphoma	194
ALK+ALCL	31	Male	0	1	1	1	0	9.1	12.8	2.64	353		5.4		0	Low	0	Group1	CHOP	1	CR	0	633	0		633
PTCL-NOS	45	Male	0	1	3	0	0	7	14.2	1.96	1030	3.4	4.5	8.7	2	L-I	1	Group2	Others		PR	0	205	0		205
SPLTL	24	Male	0	0	1	1	0	7.6	16.1	1.37	443	4.5		9.6	0	Low	0	Group1	CHOP	1	CR	0	4901	0		4901
ALK-ALCL	59	Female	0	1	4	1	0	5.8	12.6	1.39	724	4.3	3.5	9.5	2	L-I	1	Group2	CHOP		PD	2	345	1	Lymphoma	345
ALK-ALCL	52	Female	1	1	3	0	0								10	Unknown	9	Unknown	CHOP		PD	2	160	1	Lymphoma	160
PTCL-NOS	60	Male	1	1	4	1	1	7.9	11.8	2.45	637	3.6	5.7	9	3	H-I	3	Group4	Others		PD	2	321	1	Lymphoma	321
SPLTL	38	Male	0	1	4	1	0	16.7	12.1	0.5	333	3.7	6.4	9.1	1	Low	0	Group1	CHOP		CR	2	368	1	Lymphoma	368
ENKL	38	Male	0	0	1	1	0	9.2	15.4	2.76	472	4	5.4	9	0	Low	0	Group1	CHOP	1	CR	0	4246	0		4246
AITL	64	Male	1	1	3	0	0								11	Unknown	10	Unknown	CHOP		CR	2	543	1	Lymphoma	543
AITL	35	Male	1	1	3	0	0								10	Unknown	9	Unknown	CHOP		PR	2	487	1	Lymphoma	487
AITL	66	Female	1	2	4	1	1	11	9.7	0.33	1110	2	8.6	7.5	4	High	4	Group4	CHOP		CR	2	661	1	Lymphoma	661
AITL	75	Male	1	2	4	1	1								12	Unknown	12	Group4	CHOP		PD	2	582	1	Lymphoma	582
ALK-ALCL	33	Female	0	0	4	2	0	9.6	11.7	2.4	737	3.7	3.7	8.6	3	H-I	1	Group2	CHOP		CR	0	4549	0		4549
PTCL-NOS	46	Male	0	0	4	1	1	6.4	17.3	1.22	414	4.4	5.2	9.5	1	Low	1	Group2	CHOP		CR	2	2550	1	Lymphoma	2550
SPLTL	60	Male	1	2	3	0	0								12	Unknown	11	Unknown	ETP		PD	0	388	0		388
ALK+ALCL	36	Male	0	0	2	1	0								9	Low	9	Unknown	CHOP		CR	0	4800	0		4800
ALK+ALCL	19	Male	0	1	4	0	0								10	Unknown	9	Unknown	CHOP		CR	2	460	1	Lymphoma	460
SPLTL	41	Male	0	1	4	1	0	5.5	13.7	1.21	689	4.6	4.2	9.3	2	L-I	1	Group2	Others		CR	0	4549	0		4549
ALK-ALCL	67	Female	1	3	3	1	0	24.1	9.5	1.69	1149	2.9	9	8.9	4	High	3	Group4	CHOP		CR	0	611	0		611
ALK-ALCL	49	Male	1	2	4	2	1	29.6	10.7	1.18	342	2.4	3.4	10.1	3	H-I	2	Group3	CHOP		PD	2	98	1	Lymphoma	98
ALK-ALCL	38	Male	0	0	2	1	0	7.3	17.3	2.63	613	4.5	3.2	9.7	0	Low	0	Group1	CHOP	1	PR	2	556	1	GVHD	556
PTCL-NOS	67	Male	0	2	4	1	1	7.5	11	1.5	1057	3.2	10	11	4	High	4	Group4	CHOP		NA	2	56	1	trm	56
PTCL-NOS	59	Male	0	0	4	2	1	3.7	12.5	1.44	464	4	3.8	8.8	2	L-I	1	Group2	HCVAD		CR	0	4183	0		4183
PTCL-NOS	59	Male	1	2	4	1	1								11	Unknown	11	Unknown	CHOP		PD	2	101	1	Lymphoma	101
ALK-ALCL	56	Male	1	1	4	1	1	1.3	9.2	0.49	4594	2.6	4.5	8.3	2	L-I	2	Group3	Others		CR	2	371	1	Lymphoma	371
ALK+ALCL	38	Male	1	2	4	3	0	6.2	15.5	1.05	791	3	4.3	8.6	4	High	2	Group3	Others		CR	0	1883	0		1883
ENKL	44	Male	0	1	2	1	0	6.1	14.6	1.83	528	4.3	4.8	8.9	0	Low	0	Group1	HCVAD	1	PD	2	110	1	Lymphoma	110
AITL	52	Male	1	2	4	2	1								12	Unknown	11	Unknown	CHOP		SD	0	4633	0		4633
PTCL-NOS	78	Male	0	2	4	2	0	9.8	11.4	1.57	699	3.6	6.8	8.7	5	High	3	Group4	CHOP		CR	2	3368	1	Unknown	3368
ALK-ALCL	71	Female	1	1	4	1	1								11	Unknown	11	Unknown	CHOP		PD	2	363	1	Lymphoma	363
ENKL	25	Female	1	0	2	1	0	5.8	13.7	3.36	364	4.5	3.7	8.9	0	Low	0	Group1	CHOP	1	CR	0	4545	0		4545
PTCL-NOS	55	Male	1	1	4	3	0	3.5	10.9	0.6	1136	3.5	4.8	8.7	3	H-I	1	Group2	Others		PR	2	216	1	Lymphoma	216
ALK+ALCL	20	Female	1	2	4	2	0								12	Unknown	10	Unknown	CHOP		CR	2	456	1	Lymphoma	456
ALK-ALCL	57	Male	1	1	4	4	1	6.4	7.8	0.77	4876	3.5	7.2	9.4	3	H-I	2	Group3	HCVAD		CR	0	4391	0		4391
PTCL-NOS	69	Female	0	1	2	1	0	6.2	13.8	2.85	708	4.1	4.8	9.3	2	L-I	2	Group3	HCVAD		PD	2	190	1	Lymphoma	190
AITL	75	Male	0	0	3	0	0	5.4	12.5	2.59	351	4.2	5.5	9	2	L-I	1	Group2	CHOP		CR	2	879	1	Lymphoma	879
AITL	67	Female	1	2	3	0	0	9.4	9.8	0.94	442	2.6	3.1	8.8	3	H-I	2	Group3	CHOP		NA	2	166	1	Lymphoma	166
AITL	59	Male	0	0	4	1	1	3.8	10.9	1.33	1052	2.6	7.6	8.1	2	L-I	2	Group3	CHOP		CR	0	4626	0		4626
ALK-ALCL	51	Male	1	3	4	2	1	33.2	9.4	0.33	7494	1.9	1.6	9.7	4	High	3	Group4	HCVAD		PR	2	1818	1	AML	1818
AITL	62	Male	9			0	9								28	Unknown	28	Unknown	Others	1	CR	2	561	1	Lymphoma	561
PTCL-NOS	66	Female	1	1	4	1	1								11	Unknown	11	Unknown	CHOP		CR	2	615	1	Unknown	615
ALK+ALCL	70	Male	0	1	2	0	0								10	Unknown	10	Unknown	CHOP		PD	2	136	1	Lymphoma	136
PTCL-NOS	46	Male	1	1	2	0	0								9	Low	9	Unknown	CHOP		PR	2	2703	1	MDS	2703
HSTL	58	Male	1	1	4	2	1								11	Unknown	10	Unknown	Others		PD	2	138	1	Lymphoma	138
ALK+ALCL	29	Male	1	1	3	0	0								10	Unknown	9	Unknown	CHOP		CR	2	4245	1	Unknown	4245
PTCL-NOS	53	Male	1			1	0								27	Unknown	18	Unknown	CHOP		CR	2	511	1	Lymphoma	511
ALK+ALCL	48	Female	0	2	2	1	0	16.7	9.3	1.34	592	2.6	2.4	8.1	1	Low	1	Group2	HCVAD		NA	2	106	1	trm	106
ALK-ALCL	76	Male	0	0	1	0	0								10	Unknown	10	Unknown	CHOP	1	CR	2	4196	1	Unknown	4196
AITL	48	Male	1	1	4	3	0								11	Unknown	9	Unknown	CHOP		PR	0	5082	0		5082
PTCL-NOS	77	Female	0	2	3	0	0	6.6	12.9	2.44	443	4.2	5.5	9.9	3	H-I	2	Group3	CHOP		PR	0	2764	0		2764
PTCL-NOS	58	Female	0	1	1	1	0	8.9	10.1	4.09	416	4.3	8.8	9.5	0	Low	0	Group1	HCVAD		CR	0	2996	0		2996
PTCL-NOS	63	Female	1	1	2	0	0	7.4	13.2	1.04	574	4	5	9.3	1	Low	1	Group2	HCVAD	1	PR	2	446	1	Lymphoma	446
AITL	67	Male	1	1	4	1	1	11.8	6.2	0.71	1062	2.9	9.9	7.3	3	H-I	3	Group4	CHOP		CR	2	532	1	Lymphoma	532
ALK+ALCL	35	Female	1	1	3	0	0								10	Unknown	9	Unknown	CHOP		CR	0	4409	0		4409
ALK+ALCL	32	Female	1	1	2	0	0	12.7	11.7	5.33	388	3.5	4.1	8.3	0	Low	0	Group1	CHOP		CR	0	3991	0		3991
PTCL-NOS	77	Female	9		4	1	1								20	Unknown	20	Unknown	CHOP		CR	2	1594	1	Unknown	1594
ALK+ALCL	19	Male	1	0	3	1	1	8	16.5	1.84	515	4.7	6	10.4	1	Low	1	Group2	Others		CR	0	1909	0		1909
AITL	78	Male	1	1	3	0	0	7.3	8.6	0.29	491	2.6	10.3	7.6	2	L-I	1	Group2	CHOP		CR	2	1432	1	Lymphoma	1432
PTCL-NOS	23	Male	0	0	3	0	0	5.7	14.6	0.91	494	4.7	5.4	9.3	1	Low	0	Group1	HCVAD		CR	2	3217	1	Lymphoma	3217
ALK+ALCL	36	Male	0	2	4	4	0								12	Unknown	10	Unknown	CHOP		PD	0	328	0		328
ALK-ALCL	23	Female	1	1	4	1	0								10	Unknown	9	Unknown	CHOP		CR	2	2066	1	Unknown	2066
ALK-ALCL	38	Male	1	2	3	0	0								11	Unknown	10	Unknown	CHOP		PR	2	401	1	Unknown	401
AITL	45	Female	1	2	4	1	1								11	Unknown	11	Unknown	CHOP		CR	2	499	1	Lymphoma	499
PTCL-NOS	52	Male	1	1	4	3	1	1.3	9	0.77	1296	3.1	5.7	8.3	3	H-I	2	Group3	HCVAD		PD	2	111	1	Lymphoma	111
ENKL	65	Male	0	1	4	4	1	5.5	14.3	2.58	428	4.2	7.3	8.2	3	H-I	2	Group3	HCVAD	1	PD	1	98	1	Lymphoma	130
ALK-ALCL	77	Male	0	1	4	2	0								12	Unknown	10	Unknown	CHOP		PD	2	115	1	Lymphoma	115
ENKL	26	Male	1	1	4	2	1	1.7	14	0.46	979	3.9	9.9	8.1	3	H-I	2	Group3	HCVAD		PD	2	576	1	Lymphoma	576
ENKL	26	Female	0	1	4	2	0	8.4	10.1	2.69	621	4.2	3	8.8	3	H-I	1	Group2	ETP	1	NA	2	106	1	Lymphoma	106
ALK-ALCL	70	Male	0	1	4	2	0	8.5	12	1.87	564	4.1	8.2	8.5	3	H-I	1	Group2	CHOP		CR	2	1737	1	Unknown	1737
SPLTL	61	Male	1	1	4	4	1								12	Unknown	11	Unknown	HCVAD		PD	2	260	1	Lymphoma	260
ALK-ALCL	41	Male	0	1	4	2	0	6.6	12.6	1.25	1015	4.5	6	9.7	3	H-I	1	Group2	HCVAD		CR	2	608	1	Unknown	608
PTCL-NOS	47	Female	1	2	4	1	1								11	Unknown	11	Unknown	HCVAD		CR	0	4448	0		4448
PTCL-NOS	40	Female	0	0	1	1	0	7.7	12.8	3.54	423	4.2	3.7	9.1	0	Low	0	Group1	HCVAD	1	CR	0	3568	0		3568
PTCL-NOS	51	Male	1	1	4	1	0	11.9	13.8	1.19	471	4.3	3.9	9	1	Low	0	Group1	HCVAD		PR	2	916	1	Unknown	916
PTCL-NOS	73	Female	0	0	1	0	0								10	Unknown	10	Unknown	Others	1	CR	0	670	0		670
ALK+ALCL	58	Male	0	0	2	0	0								9	Low	9	Unknown	CHOP		CR	2	2748	1	Unknown	2748
PTCL-NOS	61	Female	0	1	3	0	0	13.8	12.8	1.93	1211	4.5	4.9	9.2	3	H-I	2	Group3	HCVAD		PD	2	1238	1	Lymphoma	1238
ALK+ALCL	25	Female	0	0	2	1	0	8	12.8	2.48	462	4.3	5.1	9.2	0	Low	0	Group1	CHOP		CR	0	3857	0		3857
PTCL-NOS	25	Female	0	0	2	0	0	6.2	13.7	2.04	501	4.6	4.6	9.4	0	Low	0	Group1	CHOP		CR	0	445	0		445
PTCL-NOS	55	Male	1		4	3	1								20	Unknown	19	Unknown	CHOP	1	PD	2	430	1	Lymphoma	430
AITL	75	Male	0	1	4	1	1								11	Unknown	11	Unknown	CHOP		CR	2	528	1	Lymphoma	528
PTCL-NOS	39	Male	1	2	4	1	1	2.4	7.8	0.77	1052	2.6	5.4	8.6	3	H-I	3	Group4	HCVAD		PD	2	490	1	Lymphoma	490
AITL	82	Female	1	1	4	2	1	33.2	11.6	12.28	870	3.2	6.9		4	High	3	Group4	CHOP		CR	2	1694	1	Sepsis	1694
PTCL-NOS	44	Male	9			0	0								27	Unknown	18	Unknown	CHOP		CR	2	2803	1	Unknown	2803
AITL	63	Male	1	1	4	1	1	4.7	10.4	0.75	925	3.9	4.9	8.3	3	H-I	3	Group4	CHOP		CR	2	429	1	Lymphoma	429
AITL	58	Female	1	1	3	0	0	11	9.7	0.77	475	3.7	3.9	8.9	1	Low	0	Group1	HCVAD		CR	2	771	1	Lymphoma	771
PTCL-NOS	66	Male	1		4	2	9				435	3.4	2.7	9.3	13	High	20	Unknown	CHOP		PR	2	117	1	Lymphoma	117
PTCL-NOS	56	Female	1	2	4	2	1								12	Unknown	11	Unknown	CHOP		PD	2	401	1	Lymphoma	401
ALK+ALCL	31	Male	1	0	3	0	0	9.9	11.1	2.08	474	3.6	5.1	9.4	1	Low	0	Group1	CHOP		CR	0	2120	0		2120
ALK-ALCL	59	Female	0	1	1	0	0	7.1	11.1	1.21	578	3.3	6	9.2	0	Low	0	Group1	CHOP		CR	2	2585	1	MDS	2585
ALK+ALCL	25	Male	1	1	2	0	0	9	14	1.67	168	3.4	1.3	8	0	Low	0	Group1	CHOP		CR	0	3743	0		3743
ALK-ALCL	57	Male	0	0	1	0	0	4.8	12.2	2.21	467	4	4	8.7	0	Low	0	Group1	HCVAD		CR	0	2020	0		2020
EATL	66	Male	9	2	4	1	0								12	Unknown	11	Unknown	CHOP		CR	2	677	1	Lymphoma	677
AITL	30	Male	0		3	0	0								19	Unknown	18	Unknown	CHOP		CR	0	1727	0		1727
PTCL-NOS	61	Male	0	0	2	1	0	5.2	15.9	1.82	433	4.1	5.8	8.9	1	Low	1	Group2	CHOP		PR	1	1884	1	Lymphoma	1920
PTCL-NOS	53	Male	0	0	4	2	1	16	14.1	2.69	1137	2.9	5	8.3	3	H-I	2	Group3	HCVAD		CR	2	588	1	Unknown	588
ENKL	35	Male	0	1	4	2	0	5.7	12	1.45	666	4.4	7.1	9.4	3	H-I	1	Group2	CHOP		PD	2	91	1	Lymphoma	91
EATL	48	Male	1	2	4	1	0	19.5	10	0.78					11	Unknown	10	Unknown	CHOP		CR	0	4135	0		4135
HSTL	46	Female	0	1	4	1	1	0.5	10.1	0.2	1760	2.3	1.2	7.5	2	L-I	2	Group3	Others		CR	0	3782	0		3782
ALK-ALCL	65	Male	0	1	4	2	0	13.1	12.9	2.36	739	3.6	5.2	8.4	4	High	2	Group3	HCVAD		CR	0	3418	0		3418
AITL	64	Female	0	1	3	0	0								11	Unknown	10	Unknown	CHOP		PR	2	1996	1	Unknown	1996
PTCL-NOS	46	Female	0	0	3	0	0	7.2	14.6	0.85	645	4.5	5.7	9.2	2	L-I	1	Group2	HCVAD		CR	0	3735	0		3735
ALK-ALCL	22	Female	1	1	4	2	0	18.5	10.3	2.22	427	2.8	4.1	8.4	2	L-I	0	Group1	HCVAD		PD	2	167	1	Lymphoma	167
PTCL-NOS	45	Female	1	1	4	2	1								11	Unknown	10	Unknown	CHOP	1	PR	2	579	1	Lymphoma	579
PTCL-NOS	53	Male	0	0	4	1	0	4.8	13.7	1.68	831	3.9	7.8	8.6	2	L-I	1	Group2	CHOP		CR	2	1684	1	Lymphoma	1684
AITL	53	Male	1	2	4	1	1	12.6	12.7	0.68	465				2	L-I	2	Group3	CHOP		CR	0	794	0		794
ALK-ALCL	59	Male	1	3	4	2	1	8.9	7.7	0.09	1812	2.3	6.4	8.1	4	High	3	Group4	ETP		NA	2	76	1	Lymphoma	76
PTCL-NOS	37	Female	1	1	4	1	0	3.8	8.6	0.65	5703	2.6	5.2	7.7	2	L-I	1	Group2	HCVAD		PR	2	161	1	Lymphoma	161
PTCL-NOS	62	Male	1	2	4	1	0	7.6	9.4	1		3.2		8.5	3	H-I	2	Group3	HCVAD		PR	2	311	1	Lymphoma	311
ALK-ALCL	55	Male	0		1	0	0								18	Unknown	18	Unknown	CHOP		CR	0	4118	0		4118
PTCL-NOS	68	Male	1	2	4	3	1	4.3	10.6	0.47	923	2.6	8.6	8.3	5	High	4	Group4	HCVAD		PD	2	227	1	Lymphoma	227
AITL	74	Male	1	1	3	0	0								11	Unknown	10	Unknown	CHOP		CR	2	581	1	Lymphoma	581
ALK-ALCL	68	Male	0	1	4	1	0	6							11	Unknown	10	Unknown	CHOP		CR	0	2651	0		2651
PTCL-NOS	48	Female	0	1	2	1	0	8.2	14.5	3.03	415	4.4	2.9	9.3	0	Low	0	Group1	HCVAD		CR	0	3352	0		3352
SPLTL	76	Female	1	1	4	1	0	5.4	11.6	0.86	737	3.8	4.5	8.9	3	H-I	2	Group3	CHOP		CR	2	237	1	Unknown	237
ENKL	63	Female	0	1	4	3	1	11.6	13.4	1.51	696	4.1	4.6	9.2	4	High	3	Group4	HCVAD		PD	2	125	1	Lymphoma	125
PTCL-NOS	49	Male	0	1	3	0	0								10	Unknown	9	Unknown	CHOP		CR	2	645	1	Unknown	645
EATL	60	Female	9	2	4	1	0								12	Unknown	11	Unknown	Others		CR	2	1290	1	trm	1290
PTCL-NOS	65	Male	9			0	9								28	Unknown	28	Unknown	CHOP		CR	2	256	1	Pancreatic cancer	256
AITL	43	Female	0	0	4	1	1	8.7	14.3	0.96	438	4.3	5.7	9.5	1	Low	1	Group2	CHOP		PD	2	624	1	Lymphoma	624
HSTL	21	Male	0	1	4	2	1								11	Unknown	10	Unknown	CHOP		PD	2	227	1	Lymphoma	227
AITL	62	Male	1	2	4	1	1								12	Unknown	12	Group4	HCVAD		PR	0	3343	0		3343
AITL	60	Male	0	1	3	0	0	6.1	9.2	0.43	412	4.3	4.4	9.4	2	L-I	1	Group2	CHOP		PD	2	440	1	Lymphoma	440
ALK-ALCL	76	Male	0	0	2	0	0	10.9	14.8	2.04	1196	4	5.3	10	2	L-I	2	Group3	HCVAD		SD	2	193	1	Lymphoma	193
PTCL-NOS	62	Male	1	0	1	0	0								10	Unknown	10	Unknown	CHOP	1	CR	2	1904	1	MPD	1904
AITL	68	Female	9		3	1	0								20	Unknown	19	Unknown	CHOP		CR	2	1107	1	Lymphoma	1107
ALK+ALCL	25	Female	1	0	3	0	0	5.2	12	1.56	363	4.1	3	9.6	1	Low	0	Group1	CHOP		CR	0	2901	0		2901
ALK-ALCL	52	Male	0	2	4	1	1								11	Unknown	11	Unknown	CHOP		CR	2	1325	1	Unknown	1325
AITL	66	Female	1	2	3	0	0								12	Unknown	11	Unknown	CHOP		CR	0	1690	0		1690
PTCL-NOS	38	Male	1	0	3	0	0	4.1	9.9	0.78	1077	3.3	4.9	9.1	2	L-I	1	Group2	HCVAD		CR	0	3075	0		3075
ALK-ALCL	69	Male	0	1	4	2	0								12	Unknown	10	Unknown	Others	1	SD	0	3522	0		3522
PTCL-NOS	45	Male	1	1	4	2	1								11	Unknown	10	Unknown	CHOP		PR	1	191	1	Lymphoma	414
PTCL-NOS	56	Male	9		4	1	1								19	Unknown	19	Unknown	CHOP		CR	2	743	1	Unknown	743
PTCL-NOS	60	Male	0		3	0	0	11.7	13.5	2.2	190	4.1	4.2	9.3	11	Unknown	10	Unknown	CHOP		CR	0	1640	0		1640
PTCL-NOS	61	Female	9		2	0	0								19	Unknown	19	Unknown	CHOP		CR	2	1510	1	Lymphoma	1510
PTCL-NOS	36	Male	1	1	3	0	0	2.8	12.6		209	3.7	4.3	9.2	1	Low	0	Group1	CHOP	1	PR	2	266	1	Lymphoma	266
ALK-ALCL	68	Male	1	1	3	0	0								11	Unknown	10	Unknown	CHOP		PD	2	185	1	Lymphoma	185
ALK-ALCL	76	Male	0		3	0	0								20	Unknown	19	Unknown	CHOP		PR	2	593	1	Lymphoma	593
AITL	77	Male	1	0	4	1	1	7.6	13.7	0.3	399	4	4.5	9.3	2	L-I	2	Group3	HCVAD		CR	2	294	1	Lymphoma	294
PTCL-NOS	69	Female	0	1	4	1	1	7.4	14.3	0.52	1093	4	3.6	9.3	3	H-I	3	Group4	HCVAD		PD	2	258	1	Lymphoma	258
PTCL-NOS	58	Male	9			0	9								27	Unknown	27	Unknown	CHOP	1	CR	2	2678	1	Unknown	2678
ALK-ALCL	54	Male	0	1	3	1	0	12.6	12.8	0.63	426	4.2	4.8	9.2	1	Low	0	Group1	CHOP		CR	0	2750	0		2750
ALK+ALCL	44	Female	0	1	3	1	0	12.3	10.5	0.7	330	2.4		8.8	2	L-I	1	Group2	CHOP		PD	1	98	1	Lymphoma	102
AITL	60	Female	1	2	4	0	0	11.4	11.4	5.59	677	3.6	4.2	8.7	4	High	3	Group4	CHOP		PR	0	3352	0		3352
ALK-ALCL	65	Male	0	1	3	1	0	8.7	15.8	0.87	1011	3.6	7.8	9.4	3	H-I	2	Group3	HCVAD		PD	2	291	1	Lymphoma	291
PTCL-NOS	66	Male	0	0	1	0	0	10.9	16.6	0.9	197	3.3		10	1	Low	1	Group2	CHOP		CR	2	550	1	Unknown	550
PTCL-NOS	73	Male	0	1	3	0	0								11	Unknown	10	Unknown	CHOP		CR	2	416	1	Lymphoma	416
ALK-ALCL	48	Female	0	1	4	1	0	17.8	12.3	1.23	342	2.6	1.8	8.6	1	Low	0	Group1	CHOP	1	CR	0	3309	0		3309
AITL	62	Male	1	1	3	0	0	14.8	12.7		631				3	H-I	2	Group3	CHOP		CR	2	2651	1	Lymphoma	2651
ALK+ALCL	41	Male	1	1	3	3	0								3	H-I	1	Group2	CHOP	1	CR	1	79	0		176
PTCL-NOS	65	Female	0	1	3	0	0	6.7	13.5	1.54	399	4	3.1	9	2	L-I	1	Group2	HCVAD		CR	0	3197	0		3197
ALK-ALCL	87	Male	0	1	4	2	0	5.7	12.3	1.7					12	Unknown	10	Unknown	CHOP	1	PD	2	265	1	Lymphoma	265
AITL	51	Female	1	1	3	0	0								10	Unknown	9	Unknown	CHOP		CR	2	3309	1	Lymphoma	3309
AITL	44	Female	1	2	4	1	1	11	11.8	2.76	460	3.6	3.5	8.8	2	L-I	2	Group3	CHOP		PD	2	770	1	Unknown	770
AITL	57	Male	0	2	3	0	0	17.7	10.8	0.35	671	2.8	7.6	8.3	3	H-I	2	Group3	HCVAD		CR	2	1625	1	Unknown	1625
PTCL-NOS	50	Male	1	1	4	2	1	9.4	13.6	1.32	2856	4.5	8.2	9.3	3	H-I	2	Group3	Others		PD	2	2217	1	Lymphoma	2217
PTCL-NOS	64	Male	1	1	4	1	1	6.4	13.6	4.35	769	4	4.4	8.4	3	H-I	3	Group4	Others		CR	0	2911	0		2911
ENKL	53	Male	0	1	2	1	0	5	12.3	1.04	396	4	5.4	9.2	0	Low	0	Group1	CHOP	1	CR	0	3081	0		3081
HSTL	49	Male	1	1	4	2	1	5.2	11.8	0.68	2110	4.7	7.1	9	3	H-I	2	Group3	HCVAD		CR	0	3142	0		3142
PTCL-NOS	45	Male	1	1	4	2	1	11.6	13	3.85	371	3.2	3.4	8.4	2	L-I	1	Group2	HCVAD		PD	0	323	0		323
PTCL-NOS	66	Male	1	1	3	0	0	6.4	13.8	0.12	933	3.3	4.4	8.9	3	H-I	2	Group3	ETP		CR	2	294	1	AMI	294
HSTL	30	Male	1	1	4	2	1	3.3	8.4	0.26	4616	3.4	7.3	8.1	3	H-I	2	Group3	HCVAD		PD	2	250	1	Lymphoma	250
ALK+ALCL	29	Male	1	2	4	2	0								12	Unknown	10	Unknown	CHOP	1	PR	1	124	1	Lymphoma	169
AITL	60	Male	1		3	0	0								20	Unknown	19	Unknown	CHOP		CR	2	959	1	Lymphoma	959
ALK-ALCL	58	Male	9			1	9								27	Unknown	27	Unknown	Others		CR	2	1262	1	Lymphoma	1262
PTCL-NOS	46	Male	1		4	3	1								20	Unknown	19	Unknown	CHOP		PD	2	273	1	Lymphoma	273
AITL	68	Male	1	0	3	0	0	4.7	12.3	0.85	430	4.1	9.2	9	2	L-I	1	Group2	HCVAD		CR	2	1665	1	Lymphoma	1665
ALK-ALCL	68	Male	1	2	4	1	0								12	Unknown	11	Unknown	CHOP		CR	2	608	1	Lymphoma	608
AITL	57	Male	1	1	4	2	1	7.4	11.5	1.26	662	3	4.7	9	3	H-I	2	Group3	HCVAD		CR	0	3029	0		3029
ALK+ALCL	20	Female	1	1	3	0	0	14.5	8.6	4.28	668	2.6	4	7.5	2	L-I	1	Group2	CHOP		CR	2	450	1	Lymphoma	450
PTCL-NOS	63	Male	1	1	4	2	0	4.3	12.2	0.76	719	4.5	4.2	9.4	4	High	2	Group3	HCVAD		NA	2	81	1	Lymphoma	81
ALK-ALCL	50	Female	1	2	4	2	1								12	Unknown	11	Unknown	CHOP		PD	2	112	1	Lymphoma	112
AITL	57	Female	1	2	4	2	1	3.4	8.2	0.12	800	2.1	3.4	9.2	4	High	3	Group4	CHOP		PD	2	258	1	Lymphoma	258
AITL	62	Male	0	1	4	1	1	5.3	12.6	0.95	622	4.2	6.9	8.7	3	H-I	3	Group4	HCVAD		PD	0	3015	0		3015
ALK-ALCL	58	Female	1		4	1	1								19	Unknown	19	Unknown	HCVAD		PD	2	189	1	Lymphoma	189
PTCL-NOS	70	Male	1	2	4	0	0	1	5.7	0.54	896	3.2	9.4	8.8	4	High	3	Group4	HCVAD		NA	2	112	1	Lymphoma	112
ALK+ALCL	21	Female	0	0	2	0	0								9	Low	9	Unknown	HCVAD		PD	0	2948	0		2948
HSTL	38	Female	0	0	4	2	1	7.6	12.7	4.18	477	4.2	6.3	9	2	L-I	1	Group2	HCVAD		CR	2	2641	1	Lymphoma	2641
PTCL-NOS	61	Male	0	0	3	0	0	6.1	14.3	1.71	469	4.7	5.7	8.8	2	L-I	1	Group2	HCVAD		CR	2	1513	1	lung cancer	1513
ALK-ALCL	65	Male	0	1	4	1	0	5.4	12.9	1.22	645	3.1	8.8	8.7	3	H-I	2	Group3	HCVAD		CR	2	525	1	Unknown	525
ALK+ALCL	26	Male	0	0	1	1	0	6.4	13.1	1.69	362	4.7	4.3	9.5	0	Low	0	Group1	CHOP		CR	0	2953	0		2953
HSTL	33	Female	1	0	4	2	1	4.2	12.5	2.73	347	4.9	4.9	9.8	2	L-I	1	Group2	HCVAD		CR	2	2028	1	Lymphoma	2028
AITL	55	Female	9		4	1	1								19	Unknown	19	Unknown	CHOP		PD	2	80	1	Lymphoma	80
PTCL-NOS	55	Male	0	2	4	2	1								12	Unknown	11	Unknown	HCVAD		PR	0	2953	0		2953
PTCL-NOS	24	Female	1	1	3	0	0	16	13.3	1.76	256				2	L-I	1	Group2	CHOP		CR	0	1493	0		1493
ALK-ALCL	67	Female	0	0	1	0	0	4.3	12.9	1.32	414	4.8	4.9	11.1	1	Low	1	Group2	CHOP	1	CR	0	2268	0		2268
ALK+ALCL	46	Female	0	1	2	0	0	6.2	11.3	2.48	319	4.3	2.9	9.3	0	Low	0	Group1	CHOP		CR	0	2223	0		2223
ALK-ALCL	21	Male	9	1	3	0	0	6.9	16.3	1.43					10	Unknown	9	Unknown	CHOP		CR	2	472	1	Lymphoma	472
ALK+ALCL	27	Male	1	1	2	1	0	14.2	11.5	0.57	349	3.9	3.9	9.3	0	Low	0	Group1	CHOP		CR	0	2640	0		2640
ALK+ALCL	48	Male	1	1	4	1	0	13.5	14.6	1.35	382	4.1	5.2	9.8	1	Low	0	Group1	CHOP		CR	0	2872	0		2872
PTCL-NOS	58	Female	0	0	2	0	0	8.9	14.6	1.69	517	4.5	3.4	9.7	0	Low	0	Group1	HCVAD		CR	0	2915	0		2915
ALK+ALCL	40	Male	1	0	1	0	0								9	Low	9	Unknown	CHOP		CR	0	3504	0		3504
ALK-ALCL	42	Male	1	1	4	1	0	33.7	9.4	0.67	577	2.9	7.9	9.2	1	Low	0	Group1	HCVAD		CR	0	2690	0		2690
ALK-ALCL	31	Male	0	1	2	0	0								9	Low	9	Unknown	CHOP	1	PD	0	3306	0		3306
ALK-ALCL	57	Male	0	0	4	1	1	11.5	10.1	1.13	2193	2.9	5	9.7	2	L-I	2	Group3	CHOP		CR	0	2435	0		2435
AITL	72	Male	1	3	3	1	0	13.9	14.1	0.97	724	3.1	4.6	8.7	4	High	3	Group4	CHOP		CR	2	1020	1	Lymphoma	1020
ALK+ALCL	24	Male	1	1	3	0	0	7.3	15	2.41	708	4.7	4.9	9.4	2	L-I	1	Group2	CHOP	1	CR	0	2337	0		2337
ALK+ALCL	37	Female	0	2	4	2	1	16.9	12.3	1.2	879	2.7	2.6	9.4	4	High	3	Group4	HCVAD		PD	1	72	1	Lymphoma	179
ALK+ALCL	52	Female	1	2	3	0	0								11	Unknown	10	Unknown	CHOP		PD	2	376	1	Lymphoma	376
HSTL	31	Male	1	2	4	2	1	6.5	7.1	0.52	2866	2.9	3.4	8.5	4	High	3	Group4	HCVAD		PD	2	78	1	Lymphoma	78
PTCL-NOS	53	Male	0	1	4	1	1				201				1	Low	1	Group2	CHOP		SD	0	2858	0		2858
PTCL-NOS	73	Male	0	0	2	0	0	7.4	14.1	0.75	427	4.3	4.2	9.7	1	Low	1	Group2	CHOP		CR	2	649	1	Lymphoma	649
ALK+ALCL	37	Male	1	1	4	2	0								3	H-I	1	Group2	CHOP		CR	0	2570	0		2570
ENKL	46	Male	0	1	1	1	0	6.7	13.7	1.28	455	2.7	5.6	8.5	0	Low	0	Group1	CHOP	1	CR	0	2620	0		2620
PTCL-NOS	72	Male	0	1	3	0	0	7.2	13.5	0.72	885	3.9	4.4	8.9	3	H-I	2	Group3	CHOP		CR	2	376	1	Lymphoma	376
ALK+ALCL	26	Male	1	2	4	3	0	19.3	8.5	1.35	757	2.2	2.6	8.3	4	High	2	Group3	CHOP		PD	2	194	1	Lymphoma	194
ENKL	34	Female	1	1	2	1	0	6.4	10.3	1.02	584	3.9	4.2	9.2	0	Low	0	Group1	HCVAD	1	CR	0	2607	0		2607
PTCL-NOS	20	Male	0	0	3	0	0	6	14.8	1.92	426	4.7	6.8	9.5	1	Low	0	Group1	HCVAD		CR	0	2285	0		2285
PTCL-NOS	70	Female	0	0	4	1	0	11.1	13	0.11	403	3.9	1.6	9	2	L-I	1	Group2	HCVAD		PD	2	1187	1	Lymphoma	1187
AITL	56	Female	1	1	4	1	1	7.4	11.5	0.96	551	3.8	6.8	9.7	1	Low	1	Group2	HCVAD		PR	2	767	1	Lymphoma	767
AITL	48	Female	0	0	3	0	0	9.8	13.5	0.88	771	4	5.1	8.8	2	L-I	1	Group2	HCVAD		PD	0	2688	0		2688
ALK+ALCL	24	Male	1	2	3	0	0	3.7	8.2	0.46	989	2.6	3.2	7.8	3	H-I	2	Group3	CHOP		CR	0	2416	0		2416
ENKL	80	Female	9	1	1	1	0								10	Unknown	10	Unknown	CHOP	1	CR	0	2674	0		2674
PTCL-NOS	24	Male	1	1	3	0	0	4.9	15.9	1.47	468	4	5.7	8.9	1	Low	0	Group1	HCVAD		CR	0	2649	0		2649
SPLTL	39	Female	0	0	1	1	0	6	13.6	1.38	522	4.2	3.6	9.3	0	Low	0	Group1	HCVAD		CR	0	2597	0		2597
ALK+ALCL	18	Male	0	1	2	0	0								9	Low	9	Unknown	CHOP	1	PD	0	2527	0		2527
AITL	72	Female	1	2	3	0	0	8.9	12.6	0.71	1404	3.8	8.3	9.7	4	High	3	Group4	HCVAD		CR	2	1061	1	MDS	1061
AITL	60	Female	0	2	4	2	0								13	High	11	Unknown	CHOP		PD	2	472	1	trm	472
AITL	42	Female	0	1	4	2	1	12.6	13	1.76	435	3.8	2.3	9.2	2	L-I	1	Group2	CHOP		CR	0	2425	0		2425
ALK+ALCL	22	Male	1	1	4	1	0								10	Unknown	9	Unknown	CHOP		CR	0	2140	0		2140
AITL	64	Female	1	1	4	1	1	18.2	9.9	0.73	630	1.7	3.1	8	3	H-I	3	Group4	CHOP		PD	2	35	1	trm	35
AITL	44	Female	1				9								36	Unknown	27	Unknown	Others	1	CR	2	1631	1	Lymphoma	1631
ALK-ALCL	54	Male	0		4	1	0								19	Unknown	18	Unknown	CHOP		CR	2	529	1	Unknown	529
PTCL-NOS	50	Female	1	1	3	0	0	6.6	10.1	1.29	641	3.8	4.5	9.5	2	L-I	1	Group2	HCVAD		PR	2	240	1	Lymphoma	240
PTCL-NOS	47	Male	0	1	4	1	1	7	13.4	1.46	199	3.8			1	Low	1	Group2	CHOP		PD	2	297	1	trm	297
PTCL-NOS	79	Male	0	1	3	0	0								11	Unknown	10	Unknown	CHOP	1	CR	2	1075	1	Lymphoma	1075
PTCL-NOS	41	Male	0	2	4	2	9								12	Unknown	19	Unknown	CHOP		CR	0	2437	0		2437
AITL	47	Female	0	2	4	1	0	24.4	6.8	0.24	725	2.8	5.5	7.8	3	H-I	2	Group3	ETP		CR	0	2358	0		2358
ALK+ALCL	40	Female	1	1	3	0	0	7.9	11.4	1.11	517	4	3.2	9.2	1	Low	0	Group1	CHOP		CR	0	2235	0		2235
ALK-ALCL	49	Male	0	1	4	1	9								10	Unknown	18	Unknown	ETP	1	PR	2	530	1	Lymphoma	530
AITL	68	Male	9		3	0	0								20	Unknown	19	Unknown	CHOP		CR	2	2486	1	Unknown	2486
PTCL-NOS	24	Male	0	1	4	1	1	4.3	7	3.49	650	3.8	6.4	8.8	2	L-I	2	Group3	ETP		PR	0	252	0		252
PTCL-NOS	66	Female	0	3	3	0	0	17.8	11.9	1.6	841	2.7	5.9	8.1	4	High	3	Group4	HCVAD		CR	2	317	1	Lymphoma	317
PTCL-NOS	61	Male	1	2	4	1	1	5.6	9.6	1.5	2831	2.8	9.3	11	4	High	4	Group4	CHOP		CR	0	2453	0		2453
AITL	54	Male	1	0	4	1	1	4.7	9.1	0.72	1258	3	3.7	7.8	2	L-I	2	Group3	CHOP		CR	0	2384	0		2384
ENKL	71	Male	0	0	1	1	0	8.6	13.7	2.49	502	4	7.3	9.1	1	Low	1	Group2	CHOP	1	CR	0	2228	0		2228
PTCL-NOS	40	Female	1	1	4	2	0	5.9	13.4	0.3	491	4.8	1.9	9.4	2	L-I	0	Group1	ETP		PR	0	2429	0		2429
AITL	57	Female	0	2	3	0	0								11	Unknown	10	Unknown	CHOP		CR	0	2324	0		2324
HSTL	32	Female	0	3	4	2	1	2.2	9.6	0.54	263	1.7	1.8	7.9	3	H-I	2	Group3	HCVAD		PD	2	67	1	Lymphoma	67
PTCL-NOS	72	Male	0	1	3	0	0	9	12	1.08	543	3.8	5.9	8.5	2	L-I	1	Group2	CHOP		CR	0	2300	0		2300
HSTL	28	Male	0	0	4	2	1	8	13.2	2.72	383	4.6	5.7	9.3	2	L-I	1	Group2	HCVAD		CR	0	2289	0		2289
AITL	35	Male	1	1	3	0	0								10	Unknown	9	Unknown	HCVAD		CR	2	1108	1	mds	1108
AITL	65	Female	0	0	2	0	0	8	12.3	1.84	374	4.2	4.7	9.1	1	Low	1	Group2	CHOP		CR	0	2260	0		2260
AITL	52	Male	1	2	3	0	0	9.2	5.2	2.12					11	Unknown	10	Unknown	CHOP		PR	2	339	1	Lymphoma	339
ENKL	30	Male	1	0	1	3	0	6.1	13.1	3.29	424	4.7	5.4	9.5	1	Low	0	Group1	Others	1	CR	0	2178	0		2178
HSTL	37	Female	1	0	4	1	1	2.6	9.8	0.73	497	4.2	5.6	9.1	1	Low	1	Group2	HCVAD		CR	0	2281	0		2281
AITL	73	Female	0	1	3	0	0								11	Unknown	10	Unknown	ETP		CR	0	2400	0		2400
PTCL-NOS	50	Female	0	0	2	0	0	3	12.9	1.05	636	4	2.2	8.4	1	Low	1	Group2	CHOP		CR	0	1699	0		1699
ALK-ALCL	67	Male	1		4	2	1								21	Unknown	20	Unknown	HCVAD		PD	2	157	1	Lymphoma	157
AITL	63	Male	1	1	4	1	1		10			3.6			11	Unknown	11	Unknown	CHOP		PD	2	644	1	Lymphoma	644
PTCL-NOS	43	Male	1	1	4	3	0	31.6	14.2	2.84	1541	3.5	8	9.4	3	H-I	1	Group2	Others		NA	2	51	1	Lymphoma	51
AITL	69	Female	0	2	4	2	0								13	High	11	Unknown	CHOP		CR	2	408	1	Lymphoma	408
AITL	64	Male	1	1	3	0	0	9.2	12.3		323			8.2	2	L-I	1	Group2	CHOP		CR	2	681	1	Lymphoma	681
AITL	72	Male	1	2	4	1	1								12	Unknown	12	Group4	ETP		PR	2	1127	1	Unknown	1127
PTCL-NOS	47	Male	1	1	2	0	0	6.7	14.1	0.87	574	4.6	6.9	9.6	0	Low	0	Group1	CHOP		SD	2	493	1	Lymphoma	493
HSTL	18	Male	0	0	4	2	1	0.4	10.3	0.24	1263	3.9	2.5	8.7	3	H-I	2	Group3	HCVAD		PR	0	1912	0		1912
NKCL	65	Male	1	1	3	1	0	4.3	11.6	0.17	555	3.4	2.6	8.7	2	L-I	1	Group2	CHOP		NA	2	145	1	Unknown	145
AITL	52	Male	1	1	4	1	1	10.8	11.2	0.76	443	3.6	5	8.9	1	Low	1	Group2	CHOP		CR	2	1321	1	Lymphoma	1321
ALK-ALCL	59	Male	1	1	4	1	0	26.7	7.8	2.4	417	2.3	4.8	8	1	Low	0	Group1	CHOP		PR	0	2766	0		2766
ALK-ALCL	58	Female	1		3	0	0								19	Unknown	18	Unknown	CHOP		PD	1	261	1	Lymphoma	278
ALK+ALCL	27	Male	0	1	2	1	0								9	Low	9	Unknown	ETP	1	PD	2	229	1	Lymphoma	229
AITL	66	Female	0	1	4	3	0	9.2	14	1.66	568	4.7	5	9.7	3	H-I	1	Group2	CHOP		CR	1	426	1	Lymphoma	729
PTCL-NOS	65	Male	0		3	0	0	5.01	12.2	0.48	343	3.7			11	Unknown	10	Unknown	CHOP		CR	0	2217	0		2217
ALK-ALCL	46	Male	0	0	1	0	0	12.2	13	1.83					9	Low	9	Unknown	CHOP		CR	0	2046	0		2046
AITL	76	Male	1	1	2	0	0	5.3	11.1	0.72	474	3.5	9.3	8.6	1	Low	1	Group2	CHOP		CR	0	2202	0		2202
ALK-ALCL	74	Male	9			3	0								29	Unknown	19	Unknown	CHOP		CR	2	272	1	Lymphoma	272
ENKL	52	Male	0	0	1	1	0	6.5	14.9	1.96	495	4.4	5.4	9.5	0	Low	0	Group1	CHOP	1	CR	0	1799	0		1799
PTCL-NOS	54	Male	9	1	2	0	0	12.1	8.8	2.1					9	Low	9	Unknown	CHOP		PD	0	982	0		982
AITL	76	Female	1		4	0	9	6.7	7.7		300	3.3	6.8	8.1	12	Unknown	20	Unknown	CHOP		CR	0	1786	0		1786
ALK-ALCL	55	Male	0	1	3	0	0								10	Unknown	9	Unknown	CHOP		PD	2	293	1	Lymphoma	293
ALK-ALCL	42	Female	1	1	4	3	0	15.2	12.2	0.91	2300	3.1	4.6	8.3	3	H-I	1	Group2	CHOP		CR	0	1104	0		1104
ENKL	58	Male	0	1	4	2	0	5.7	11.9	0.71	615	2.3	2.5	7.8	2	L-I	0	Group1	NK regimen		CR	0	2086	0		2086
EATL	72	Male	1	3	4	1	0	3	7.7	0.36	338	1.7	7.2	7	3	H-I	2	Group3	CHOP		PD	2	366	1	Lymphoma	366
AITL	51	Female	1	2	4	2	1								12	Unknown	11	Unknown	CHOP		PD	2	1355	1	Lymphoma	1355
ALK+ALCL	36	Male	1	1	2	0	0	4.4	15.5	0.79	432	4.8	6.8	9.7	0	Low	0	Group1	CHOP		CR	0	1875	0		1875
EATL	67	Male	1	1	4	4	0	13.9	10.6	1.25	323	3.2	4.8	9.1	3	H-I	1	Group2	CHOP		PD	2	405	1	Lymphoma	405
PTCL-NOS	68	Female	9	2	4	4	1								13	High	12	Group4	CHOP		CR	0	1682	0		1682
PTCL-NOS	52	Male	1		4	3	0				3070				12	Unknown	10	Unknown	CHOP	1	PD	0	2388	0		2388
ALK+ALCL	62	Female	0	1	3	0	0								11	Unknown	10	Unknown	CHOP		CR	2	509	1	Lymphoma	509
HSTL	18	Male	1	0	4	2	1	5.8	8.1	1.97	1145	3.6	5.4	8.4	3	H-I	2	Group3	HCVAD		CR	0	2061	0		2061
EATL	70	Female	1	2	4	2	9								13	High	20	Unknown	CHOP		PD	2	140	1	Lymphoma	140
ALK-ALCL	61	Male	1	2	4	2	0								13	High	11	Unknown	CHOP	1	PR	2	899	1	gvhd	899
PTCL-NOS	48	Female	0	0	4	2	0	6.4	12.6	2.6	619	4.7	6.4	9.7	3	H-I	1	Group2	CHOP		SD	0	1772	0		1772
AITL	83	Female	1	3	3	0	0	6.7	9.8	0.47	603	3.3	4.4	8.5	3	H-I	2	Group3	CHOP		CR	0	1789	0		1789
PTCL-NOS	38	Male	0	1	4	2	0	5.6	13.4	1.21	907	4.1	6.7	8.7	3	H-I	1	Group2	CHOP		CR	2	784	1	Lymphoma	784
PTCL-NOS	56	Female	0	0	4	1	0	5.4	11.6	1.23	529	4.2	4	9.1	1	Low	0	Group1	CHOP		CR	2	729	1	Lymphoma	729
AITL	56	Male	9		4	2	1								20	Unknown	19	Unknown	CHOP		CR	2	1907	1	Lymphoma	1907
ALK-ALCL	62	Male	9		4	1	0								20	Unknown	19	Unknown	Others		CR	2	672	1	Lymphoma	672
PTCL-NOS	33	Female	1			1	9								27	Unknown	27	Unknown	CHOP	1	PD	2	372	1	Lymphoma	372
ALK+ALCL	35	Male	1	1	4	1	1	9.2	9				2.3		2	L-I	2	Group3	CHOP		CR	0	1855	0		1855
ALK-ALCL	64	Male	0	1	1	0	0	9.9	10.3	1.58					10	Unknown	10	Unknown	CHOP		PD	0	2051	0		2051
ALK-ALCL	40	Male	0	1	0	0	0	7.9	15.9	1.03	858	4.4	5.7	9.1	1	Low	1	Group2	CHOP		CR	0	1913	0		1913
PTCL-NOS	38	Male	0	1	4	3	0	6.4	13.4	0.7	650	3.6	3.5	8.8	3	H-I	1	Group2	ETP		NA	2	212	1	Lymphoma	212
AITL	69	Male	0	3	4	1	0	12	16	0.84	662	2.9	4.6	8.7	4	High	3	Group4	CHOP		SD	2	202	1	Lymphoma	202
ALK-ALCL	49	Male	0	0	3	0	0	10.6	11.7	1.06	380	3.8	4.9	8.9	1	Low	0	Group1	CHOP		CR	0	1911	0		1911
AITL	81	Male	0	1	3	0	0	5.6	12	0.67					11	Unknown	10	Unknown	CHOP		CR	2	682	1	Unknown	682
ALK+ALCL	46	Female	1	1	4	2	1								11	Unknown	10	Unknown	CHOP		CR	2	550	1	Lymphoma	550
PTCL-NOS	60	Female	0	1	4	1	1								11	Unknown	11	Unknown	CHOP		PD	0	795	0		795
AITL	75	Female	0	1	3	0	0	7.9	12.8	0.63	744	4.1	9.6	9.5	3	H-I	2	Group3	CHOP		CR	2	959	1	Lymphoma	959
ALK-ALCL	52	Male	0	0	1	0	0	8.4	14.2	2.1	565	4	5.7	9.2	0	Low	0	Group1	CHOP	1	NA	0	1153	0		1153
AITL	70	Female	1	1	3	0	0	3.44	11.2	2.22	574	3.5	3.6	8.2	2	L-I	1	Group2	CHOP		CR	0	1770	0		1770
PTCL-NOS	62	Male	0	1	2	0	0								10	Unknown	10	Unknown	CHOP	1	CR	2	1565	1	Lymphoma	1565
AITL	70	Female	1		4	0	9								20	Unknown	28	Unknown	CHOP		CR	0	1589	0		1589
AITL	74	Female	0	1	4	1	1	8.6	11.1	2.75	475	4.2	8.5	9.3	2	L-I	2	Group3	CHOP		CR	0	1841	0		1841
ALK-ALCL	68	Male	9		4	1	0								20	Unknown	19	Unknown	CHOP		PD	2	253	1	Lymphoma	253
AITL	28	Female	1	1	3	1	0	10.5	11.8	1.34	474	3.8	4	9	1	Low	0	Group1	CHOP		CR	0	1789	0		1789
AITL	68	Male	0	1	4	1	1	7.1	13.3			3.2	8.6		11	Unknown	11	Unknown	CHOP		PD	0	1528	0		1528
ENKL	61	Female	0	1	4	2	1	6.1	12.7	2.07	495	4.3	6.5	9.1	3	H-I	2	Group3	Others	1	PR	0	1652	0		1652
PTCL-NOS	48	Male	1	1	1	1	0	7.9	14.5	2.29	342	4.3	5.8	9.1	0	Low	0	Group1	CHOP		CR	0	1451	0		1451
HSTL	59	Female	1	1	4	2	1	12.9	9.7	2.71	713	4.3	3.6	9.5	3	H-I	2	Group3	HCVAD		PR	0	1754	0		1754
PTCL-NOS	34	Male	0	1	4	1	1	6	13.1	0.78	375	3.8	2.7	8.9	1	Low	1	Group2	CHOP		PR	0	1730	0		1730
ALK+ALCL	44	Female	1	2	4	2	0								12	Unknown	10	Unknown	CHOP		CR	2	404	1	Unknown	404
AITL	71	Male	1	0	3	0	0	8.4	12	0.61	771	3.1	6.6	8.7	3	H-I	2	Group3	CHOP		CR	2	513	1	Lymphoma	513
ALK-ALCL	62	Female	0	1	2	1	0	9.4	16.1	1.87	553	4.1	9.5	9.1	1	Low	1	Group2	CHOP	1	CR	0	1491	0		1491
PTCL-NOS	40	Female	0	0	4	1	0	2.9	12.1	0.87	611	5.1	4.2	9.3	1	Low	0	Group1	HCVAD		CR	0	1482	0		1482
PTCL-NOS	58	Male	0	1	3	0	0								10	Unknown	9	Unknown	CHOP	1	SD	2	800	1	Lymphoma	800
AITL	60	Male	1	1	4	1	1								11	Unknown	11	Unknown	CHOP		PD	2	618	1	Lymphoma	618
AITL	75	Male	1	2	4	1	1								12	Unknown	12	Group4	CHOP		CR	0	713	0		713
ENKL	42	Female	0	1	3	0	0	4.8	11	0.74	974	3.1	5.9	8.6	2	L-I	1	Group2	CHOP	1	CR	0	1498	0		1498
AITL	65	Male	0	1	3	0	0	8.4	11.6	1.35		2.6	4.3	8.2	3	H-I	2	Group3	CHOP		CR	0	1718	0		1718
EATL	47	Male	1	3	4	1	0	3.7	11.9	0.65	833	1.9	1.9	7.6	3	H-I	2	Group3	Others		PD	2	74	1	Lymphoma	74
PTCL-NOS	49	Female	0	1	4	1	0				179			9.5	1	Low	0	Group1	Others	1	PD	2	854	1	Lymphoma	854
HSTL	37	Male	9	2	4	2	0								12	Unknown	10	Unknown	CHOP		PD	2	334	1	Lymphoma	334
ALK-ALCL	59	Female	0	0	2	0	0	8.2	13.1	1.23	686	4.1	4.7	9.1	1	Low	1	Group2	ETP		CR	0	1600	0		1600
ALK+ALCL	23	Male	0	0	4	4	0	11.1	12.8	1.66	339	4	5.7	9	2	L-I	0	Group1	CHOP		CR	0	1372	0		1372
ALK-ALCL	58	Male	1	0	4	1	0	11.9	12.6			3.6			10	Unknown	9	Unknown	Others		PR	0	1644	0		1644
AITL	75	Male	1	2	4	0	0	8.4	13.2						3	H-I	2	Group3	CHOP		PR	2	553	1	trm	553
ALK+ALCL	39	Male	0	1	2	0	0				333	4.7	6.7		1	Low	1	Group2	CHOP	1	CR	2	2102	1	gvhd	2102
ALK-ALCL	71	Male	0	1	2	0	0	12.5	14	2.75	774	4.5	5.9	10.3	2	L-I	2	Group3	CHOP	1	CR	2	429	1	Lymphoma	429
ALK+ALCL	22	Male	1	2	4	0	0	8.8	10.4	1.87	575	4.1	5	8.9	2	L-I	1	Group2	CHOP		CR	0	1553	0		1553
ENKL	52	Female	1	1	1	1	0	7	13	1.33	654	4.9	6.2	9.8	1	Low	1	Group2	Others	1	PD	2	384	1	Lymphoma	384
PTCL-NOS	53	Female	1	0	2	0	0	5.1	11.6	1.43	661	4.4	4.2	8.7	1	Low	1	Group2	CHOP		CR	0	1494	0		1494
PTCL-NOS	59	Male	0	1	4	2	1	4.8	10.1	1.94	6265	2.5	5.9	7.4	3	H-I	2	Group3	CHOP		CR	2	226	1	Lymphoma	226
AITL	70	Female	1	2	4	1	1	12.7	12.5	0.2		2.5			12	Unknown	12	Group4	CHOP		CR	2	1522	1	Unknown	1522
ENKL	35	Male	9		2	0	0								18	Unknown	18	Unknown	CHOP	1	CR	2	4005	1	AML	4005
AITL	28	Male	1	0	4	2	1	9.3	11.3	1.12	1183	4.3	5.6	8.9	3	H-I	2	Group3	CHOP		CR	0	1494	0		1494
ALK-ALCL	51	Male	1	1	3	0	0	18.6	10.1	3.16	424	4.2	4.3	9.4	1	Low	0	Group1	CHOP		CR	0	700	0		700
ALK-ALCL	47	Male	1	0	1	0	0								9	Low	9	Unknown	CHOP	1	CR	0	1789	0		1789
ALK-ALCL	42	Male	9			0	9								27	Unknown	27	Unknown	CHOP		CR	2	1665	1	Lymphoma	1665
ALK-ALCL	54	Male	0	0	2	0	0	8.7	14.2	1.39	453	4.9	5.2	9.2	0	Low	0	Group1	CHOP		CR	0	1409	0		1409
ALK-ALCL	57	Male	1	1	2	1	0	6.3	14	1.14	1733	4.2	6.5	9.4	1	Low	1	Group2	CHOP		PD	2	244	1	Lymphoma	244
AITL	66	Female	1	1	3	0	0	9	14.1	2.18	487	5.2	5.5	10.3	2	L-I	1	Group2	CHOP		NA	2	633	1		633
ALK+ALCL	59	Male	1	1	4	2	0	20.7	12	1.92	989	2.8	6.4	8.3	3	H-I	1	Group2	CHOP		CR	0	1498	0		1498
AITL	55	Female	1	1	3	0	0								10	Unknown	9	Unknown	CHOP		CR	2	2309	1	colon cancer	2309
PTCL-NOS	39	Male	1	1	3	0	0	9.8	9.4			2.7			10	Unknown	9	Unknown	HCVAD		PD	2	250	1	Lymphoma	250
PTCL-NOS	67	Female	0	0	3	0	0	16.2	11.5	1.46	900	4.1	8.9	9.4	3	H-I	2	Group3	CHOP		CR	0	1393	0		1393
PTCL-NOS	55	Male	1	1	4	2	1	22.6	14.6	6.33	8252	3.3	7.2	9.2	3	H-I	2	Group3	HCVAD		PD	2	171	1	Lymphoma	171
PTCL-NOS	36	Female	0		3	0	0								19	Unknown	18	Unknown	Others		CR	0	2509	0		2509
HSTL	45	Male	1	2	4	2	1								12	Unknown	11	Unknown	CHOP		CR	2	1714	1	infection	1714
AITL	59	Male	1	1	3	0	0	7.9	9.5	1.26	643	3.8	6.6	9.2	2	L-I	1	Group2	CHOP		CR	0	1367	0		1367
PTCL-NOS	63	Male	0	2	4	1	9								12	Unknown	20	Unknown	CHOP		CR	2	341	1	Lymphoma	341
HSTL	46	Male	9	2	4	2	1	8.4	10.3		345				4	High	3	Group4	CHOP		PD	2	220	1	Lymphoma	220
ENKL	52	Male	0	1	2	1	0								9	Low	9	Unknown	ETP	1	CR	2	830	1	Lymphoma	830
PTCL-NOS	55	Female	0	1	4	2	0								11	Unknown	9	Unknown	CHOP		PD	1	105	1	Lymphoma	139
AITL	66	Male	9		4	1	1								20	Unknown	20	Unknown	CHOP		PD	2	201	1	Lymphoma	201
ALK-ALCL	65	Female	1	2	4	1	0	24	10.2	0.86	793	2.3	6	6.8	4	High	3	Group4	CHOP		PD	2	197	1	Lymphoma	197
ALK-ALCL	48	Female	9		2	0	0								18	Unknown	18	Unknown	CHOP		NA	0	3718	0		3718
PTCL-NOS	54	Male	0	1	2	0	0								9	Low	9	Unknown	CHOP	1	CR	2	518	1	Lymphoma	518
ALK-ALCL	45	Female	0	1	4	2	0								11	Unknown	9	Unknown	CHOP	1	CR	0	2260	0		2260
ALK-ALCL	51	Male	1	1	2	1	0	8.07	14.8		682	3.9		9.4	1	Low	1	Group2	HCVAD		CR	0	1830	0		1830
AITL	55	Male	1	1	4	1	1								10	Unknown	10	Unknown	CHOP	1	CR	2	678	1	Lymphoma	678
ALK-ALCL	81	Female	1	2	4	1	0	7.3	9.2	1.37	1363	2.9	5.8	8.5	4	High	3	Group4	CHOP		PD	2	218	1	Lymphoma	218
AITL	58	Male	1	1	2	0	0	5.9	15.3	1.3					9	Low	9	Unknown	CHOP	1	PD	2	919	1	Lymphoma	919
ALK-ALCL	43	Male	0	0	1	0	0								0	Low	0	Group1	CHOP	1	CR	0	2086	0		2086
PTCL-NOS	55	Male	1	2	4	4	1	9.9	8.1	0.59	3177	2.8	5.6	8.9	4	High	3	Group4	HCVAD		CR	2	512	1	trm	512
ALK-ALCL	60	Female	0	0	1	1	0	8.9	11.2	2.31	545	4.2	5.2	8.7	1	Low	1	Group2	CHOP		CR	0	1307	0		1307
PTCL-NOS	34	Male	0	1	3	0	0								10	Unknown	9	Unknown	ETP		CR	1	847	1	Lymphoma	1072
EATL	73	Male	1	2	4	1	0	6.6	13.5	1.3	165	3.6			3	H-I	2	Group3	CHOP		CR	0	2785	0		2785
ALK-ALCL	89	Female	0	0	4	1	0								11	Unknown	10	Unknown	Others		PD	2	227	1	Lymphoma	227
ALK-ALCL	56	Male	1	1	1	0	0	15	11.5	1.24	493	4	4.8	9.1	0	Low	0	Group1	CHOP		CR	0	1256	0		1256
ALK+ALCL	62	Male	0	1	2	1	0	7	12.6	1.19	690	4.6	5.2	8.8	2	L-I	2	Group3	CHOP		CR	0	1277	0		1277
PTCL-NOS	51	Female	9		4	1	1								19	Unknown	19	Unknown	CHOP		PR	2	1333	1	Unknown	1333
PTCL-NOS	37	Female	1	1	4	3	0	4.2	10.4	1.56	584	3.6	3.3	8.9	2	L-I	0	Group1	CHOP		CR	0	1319	0		1319
HSTL	29	Male	1	1	4	2	1	10.4	15.8	3.43	1183	2.7	11.2	8.3	3	H-I	2	Group3	HCVAD		CR	2	212	1	Lymphoma	212
AITL	60	Female	0	1	4	1	1								3	H-I	3	Group4	CHOP		CR	0	2217	0		2217
PTCL-NOS	79	Male	0	2	3	1	0	9.3	10.8	0.93	931	3.1	7.4	11.4	4	High	3	Group4	CHOP		CR	0	987	0		987
PTCL-NOS	74	Female	0	0	4	1	1	11.3	13.7	4.27	1012	4.1	5.7	9.6	3	H-I	3	Group4	CHOP		PD	2	499	1	Lymphoma	499
PTCL-NOS	67	Female	0	1	4	0	0	6.7	10.9	1.14	345	4.6	5.8	9.8	2	L-I	1	Group2	CHOP		CR	2	257	1	Lymphoma	257
PTCL-NOS	52	Female	0	0	3	0	0	6.9	13.5	1.38	1406	4.4		9.9	2	L-I	1	Group2	CHOP		CR	2	610	1	Lymphoma	610
ALK+ALCL	59	Male	0	1	3	0	0	11.8	12.1	2.12	337	3.9	4.8	9	1	Low	0	Group1	CHOP		CR	0	1137	0		1137
PTCL-NOS	79	Female	1	2	4	2	0	16.2	10.3	0.81	1959	2.2	3	7.7	5	High	3	Group4	CVP		NA	2	102	1	Lymphoma	102
ENKL	60	Female	1	0	2	1	0								10	Unknown	10	Unknown	NK regimen	1	PD	2	367	1	Lymphoma	367
AITL	55	Male	0	0	3	0	0	8	12	1.36	742	4.5	6.2	9.6	2	L-I	1	Group2	ETP		PR	0	1357	0		1357
PTCL-NOS	65	Female	1	1	4	1	9								11	Unknown	19	Unknown	CHOP	1	CR	2	926	1	Lymphoma	926
PTCL-NOS	44	Female	1	0	2	1	0	5.1	12.9	1.43	434	4.1	2.1	8.5	0	Low	0	Group1	ETP		PR	0	1145	0		1145
PTCL-NOS	66	Male	0	0	1	1	0	6.8	13.2	2.31	374	3.9	4.1	8.7	1	Low	1	Group2	ETP		CR	0	1268	0		1268
AITL	70	Female	9				9								37	Unknown	28	Unknown	CHOP		CR	0	5628	0		5628
EATL	55	Male	1	1	4	2	0	7.3	9	0.51	521	3.7	4.5	8.5	2	L-I	0	Group1	CHOP		CR	2	249	1	Lymphoma	249
PTCL-NOS	70	Male	9		4	2	0	13.5	12.6	0.14	1160	2.4		10.7	13	High	11	Unknown	CHOP		PR	2	534	1	Lymphoma	534
AITL	74	Female	0	0	3	1	0	7.7	12	2.15	428	4.2	5.8	9.5	2	L-I	1	Group2	CHOP		CR	2	1075	1	Lymphoma	1075
ENKL	41	Female	0	0	2	1	0	3.4	11.2	1.02	347	3.9	3.7	8.8	0	Low	0	Group1	NK regimen	1	CR	0	1182	0		1182
ALK-ALCL	58	Male	0	0	2	0	0	11.2	11	1.23	466	3.9	3.8	9.5	0	Low	0	Group1	CHOP	1	CR	0	1042	0		1042
ALK-ALCL	63	Male	0		3	0	0								20	Unknown	19	Unknown	CHOP		PD	0	621	0		621
ENKL	40	Male	0	1	2	1	0	5.5	13.7	0.5	460	4.2	6.8	9.2	0	Low	0	Group1	CHOP	1	CR	0	1048	0		1048
PTCL-NOS	55	Male	0		3	0	0								19	Unknown	18	Unknown	Others		PD	2	507	1	Lymphoma	507
PTCL-NOS	48	Male	9		4	3	0								20	Unknown	18	Unknown	CHOP		PD	0	474	0		474
AITL	66	Male	0	1	3	1	0	6.4	14.3	1.66	484	4.6	6	9.4	2	L-I	1	Group2	CHOP		CR	0	976	0		976
ALK+ALCL	35	Female	0	0	2	0	0	5	10.7			4.3	3.3	9.3	0	Low	0	Group1	CHOP	1	CR	0	806	0		806
ALK-ALCL	55	Female	0		4	2	0								20	Unknown	18	Unknown	ETP		PD	2	447	1	Lymphoma	447
ALK-ALCL	54	Male	9		4	3	0								20	Unknown	18	Unknown	HCVAD		SD	2	819	1	Lymphoma	819
PTCL-NOS	73	Male	0		4	1	1								20	Unknown	20	Unknown	CHOP		CR	2	1496	1	Unknown	1496
AITL	56	Female	0	1	4	1	0	4.3	11	0.9	184	3.7		9.2	1	Low	0	Group1	CHOP		CR	0	1369	0		1369
PTCL-NOS	57	Male	1	2	4	3	1	2.3	8.9	0.25	1184	2.5	7	8.3	4	High	3	Group4	Others		SD	2	39	1	Lymphoma	39
PTCL-NOS	57	Female	1	1	2	1	0	5.5	12	0.38	768	4.3	3.5	9.9	1	Low	1	Group2	CHOP		CR	0	1027	0		1027
PTCL-NOS	64	Male	0	0	1	1	0	8.9	14.6						1	Low	1	Group2	Others	1	CR	0	1420	0		1420
AITL	63	Male	0	1	3	0	0	5.8	14.3			3.7	3.9		2	L-I	1	Group2	CHOP		PD	2	422	1	Lymphoma	422
ENKL	65	Male	0	0	2	1	0	4	13.6	1.2	436	4.4	4.2	9.5	1	Low	1	Group2	NK regimen	1	CR	0	1071	0		1071
ENKL	66	Male	0	0	4	2	0	7	15.4	2.31	166	4.4	6.1	9.5	3	H-I	1	Group2	CHOP		PD	1	199	1	Lymphoma	370
PTCL-NOS	42	Male	1	1	4	4	1	3	8.1	0.18	706	3	4.9	10	3	H-I	2	Group3	CHOP		PD	2	64	1	Lymphoma	64
ALK+ALCL	32	Female	1	1	3	0	0	8	12.3	1.2	851	4.6	3.7	10	2	L-I	1	Group2	CHOP		CR	0	1038	0		1038
PTCL-NOS	50	Male	9			0	0	5.3	13.6	0.75	355				19	Unknown	10	Unknown	CHOP		PD	0	819	0		819
ALK-ALCL	50	Male	1	2	4	1	0	15	10.3						2	L-I	1	Group2	CHOP		SD	2	287	1	Lymphoma	287
PTCL-NOS	55	Male	0	0	3	0	0	5	14.2	0.95		3.5			10	Unknown	9	Unknown	ETP		PR	2	339	1	Lymphoma	339
NKCL	76	Female	0	1	4	1	0	5.2	12.5	0.85	685	3.9	5	9.4	3	H-I	2	Group3	CHOP		PR	2	195	1	Lymphoma	195
PTCL-NOS	23	Male	0	0	4	1	0	4.7	13.8	1.79	424	5	5	9.5	1	Low	0	Group1	CHOP		CR	0	1040	0		1040
PTCL-NOS	59	Female	1	2	3	1	0	6.8	9.2	1.29	683	3.1	14.2	12.3	3	H-I	2	Group3	CHOP		CR	2	369	1	Lymphoma	369
ENKL	45	Female	0	1	2	1	0	6.5	12.3	1.86	555	4.3	4	9.2	0	Low	0	Group1	NK regimen	1	CR	2	651	1	Lymphoma	651
AITL	79	Male	1	1	4	1	1	1.5	11.8	0.06	350	3.8	5.2	9.3	2	L-I	2	Group3	ETP		PR	0	961	0		961
AITL	65	Male	1	1	3	0	0								11	Unknown	10	Unknown	CHOP		CR	2	301	1	Lymphoma	301
HSTL	31	Male	1	1	4	2	1	10.2	7.8	0.81	1272	2.6	5.4	8	3	H-I	2	Group3	HCVAD	1	PD	2	109	1	Lymphoma	109
PTCL-NOS	24	Female	1	0	4	4	1	10.1	12.6	2.12	378	4.8	4.8	9.3	2	L-I	1	Group2	CHOP		PD	0	978	0		978
AITL	58	Female	1	2	4	1	1								11	Unknown	11	Unknown	CHOP		PD	2	165	1	Lymphoma	165
ALK+ALCL	32	Male	1	2	4	1	0								11	Unknown	10	Unknown	ETP		CR	0	635	0		635
ALK+ALCL	56	Female	1		4		0								28	Unknown	18	Unknown	CVP		NA	0	846	0		846
ALK-ALCL	47	Male	1		4	2	0								20	Unknown	18	Unknown	Others	1	PD	0	1322	0		1322
AITL	78	Female	1	3	4	1	1	3.7	10.6	0.22	651	2.3	4.5	8.9	4	High	4	Group4	ETP		CR	0	789	0		789
ALK+ALCL	67	Male	0	1	2	0	0	6.2	11		133		6	8.5	1	Low	1	Group2	CHOP		CR	0	530	0		530
AITL	65	Female	1	1			0								28	Unknown	10	Unknown	ETP	1	CR	0	2846	0		2846
ALK-ALCL	50	Female	0	0	1	1	0	7.8	12.9	2.03	588	5.1	6.4	10	0	Low	0	Group1	CHOP	1	CR	0	581	0		581
AITL	40	Female	0	1	4	1	0	9.1	9.1	0.4					10	Unknown	9	Unknown	ETP		CR	0	946	0		946
SPLTL	58	Female	1	1	4	1	0	6.5	11.9	2.77	621	4.5	4.5	9.4	2	L-I	1	Group2	Others	1	PD	0	873	0		873
PTCL-NOS	73	Male	9	2	4	1	0								12	Unknown	11	Unknown	CVP		PD	2	258	1	Lymphoma	258
ALK-ALCL	59	Male	1	1	1	0	0	6.4	15.9	2.37	434	4.2	4	9.3	0	Low	0	Group1	CHOP	1	CR	0	205	0		205
EATL	46	Male	0		4	1	0								19	Unknown	18	Unknown	CHOP		PD	2	170	1	Lymphoma	170
ENKL	55	Female	9	1	1	1	0								9	Low	9	Unknown	Others	1	CR	2	2852	1	Lymphoma	2852
PTCL-NOS	61	Male	9	2	4	1	0								12	Unknown	11	Unknown	CHOP		PD	0	153	0		153
AITL	41	Female	1	2	4	1	1	6.4	9.1		427	2.6	4.1	7.6	3	H-I	3	Group4	CHOP		PD	2	162	1	Lymphoma	162
EATL	60	Male	0	2	4	1	0	24.4	10.7	0.73	929	2	4.3	7.7	4	High	3	Group4	ETP		PD	2	30	1	Lymphoma	30
AITL	39	Male	1	1	3	0	0	9.6	10.6	1.05	634	4.3	9.1	9.4	2	L-I	1	Group2	CHOP		CR	0	595	0		595
AITL	39	Male	1	1	3	0	0	9.6	10.6	1.05	634	4.3	9.1	9.4	2	L-I	1	Group2	CHOP		CR	0	595	0		595
ALK+ALCL	28	Male	0	1	2	0	0	7.2	14.7	2.51	580	4.9	5.2	9.7	0	Low	0	Group1	CHOP		CR	0	823	0		823
ALK+ALCL	28	Male	0	1	2	0	0	7.2	14.7	3.94	580	4.9	5.2	9.7	0	Low	0	Group1	CHOP		CR	0	823	0		823
ALK-ALCL	42	Female	0	0	2	1	0	5.9	12.9	1.59	578	4.5			0	Low	0	Group1	ETP		CR	0	128	0		128
PTCL-NOS	50	Male	0	1	4	2	1	62.5	11.3	8.8	720				3	H-I	2	Group3	CHOP		PR	2	456	1	trm	456
ALK+ALCL	28	Male	0	1	4	2	0	10.7	14		279	4			2	L-I	0	Group1	CHOP		PD	2	320	1	Lymphoma	320
ALK+ALCL	28	Male	0	1	4	2	0								11	Unknown	9	Unknown	CHOP		PD	2	320	1	Lymphoma	320
PTCL-NOS	63	Male	0	0	4	2	1	4.4	10.3	0.99	482	4	8.4	9	3	H-I	2	Group3	CHOP	1	PD	2	436	1	Lymphoma	436
ENKL	75	Male	1	3	3	0	0	9.9	12.7	0.27	4415	2.6	3.5	8.1	4	High	3	Group4	Others		PD	2	26	1	Lymphoma	26
PTCL-NOS	58	Male	0	0	4	2	1	51.3	13	41.57	1154	3.7	5	8.1	3	H-I	2	Group3	ETP	1	PD	2	373	1	Lymphoma	373
AITL	59	Female	0	1	4	3	1	5.5	15	1.65	823	5	3.9	9.6	3	H-I	2	Group3	ETP		PD	2	296	1	Lymphoma	296
AITL	58	Male	1	2	4	1	1	4.8	9.9	0.57	515	3.8			2	L-I	2	Group3	CHOP		PD	2	608	1	Lymphoma	608
EATL	62	Female	0	2	4	5	0	4.6	11	0.54					13	High	11	Unknown	CHOP		PD	2	391	1	Lymphoma	391
AITL	48	Female	1	0	4	1	1	4.8	9.4	0.62	546	3.9	5.1	9.9	1	Low	1	Group2	CHOP		PR	0	738	0		738
AITL	48	Female	1	0	4	2	1	2.4	10.6	1.06	694	3.3	6.1	9	3	H-I	2	Group3	CHOP		PR	0	738	0		738
ALK+ALCL	22	Female	1	2	4	2	1	47.6	12.3	34.36	990	3.3	3.9	8.9	4	High	3	Group4	ETP		PR	0	711	0		711
ALK+ALCL	22	Female	1	2	4	2	1	47.6	12.3	34.36	990	3.3	3.9	8.9	4	High	3	Group4	ETP		CR	0	711	0		711
AITL	62	Male	0	1	4	1	1	9.1	12	1.45	443	3.6	4.4	8.2	2	L-I	2	Group3	ETP		CR	0	756	0		756
AITL	62	Male	0	1	4	1	1	9.1	12	1.45	443	3.6	4.4	8.2	2	L-I	2	Group3	ETP		CR	0	756	0		756
AITL	66	Female	0	0	3	0	0	9	12.6	2.61	548	4.5	8	10	2	L-I	1	Group2	CHOP		CR	0	497	0		497
PTCL-NOS	60	Female	0	1	2	1	0								10	Unknown	10	Unknown	CHOP		PD	0	877	0		877
PTCL-NOS	60	Female	0	1	2	1	0								10	Unknown	10	Unknown	CHOP		PD	0	877	0		877
PTCL-NOS	49	Male	0	0	1	0	0	5.3	14.7	1.52	440	5.2	6.5	9.8	0	Low	0	Group1	CHOP	1	CR	0	603	0		603
PTCL-NOS	69	Male	0	0	4	1	1	0.5	7.6	0.32	375	3.5	6.7	8.3	2	L-I	2	Group3	CHOP		PD	2	509	1	Unknown	509
PTCL-NOS	59	Female	0	1	3	0	0	4	13	1.2		3.6	2.8		1	Low	0	Group1	CHOP		CR	2	490	1	Lymphoma	490
AITL	54	Male	1	1	3	0	0								10	Unknown	9	Unknown	CHOP		CR	0	634	0		634
SPLTL	65	Male	0	0		1	0	5.5	13.2	0.66	566	4	4.4	8.8	10	Unknown	1	Group2	CHOP		CR	0	644	0		644
ENKL	35	Male	1	1	3	1	0	10.1	14.8	1.72	478	4.6	6.6	9.4	1	Low	0	Group1	NK regimen		CR	0	393	0		393
PTCL-NOS	67	Male	1	2	3	0	0								12	Unknown	11	Unknown	CHOP		PD	2	227	1	Lymphoma	227
ENKL	62	Male	1	1	1	1	0	7.5	11.1	1.19	452	4	5.8	9.4	1	Low	1	Group2	NK regimen	1	CR	0	651	0		651
PTCL-NOS	79	Male	0	2	3	0	0	6.7	17.2	1.67	861	3.9	6.6	9.2	4	High	3	Group4	CHOP		CR	0	611	0		611
ALK-ALCL	62	Male	0	0	1	1	0	9.7	15.2	1.4	430	4.2	7.3	9.7	1	Low	1	Group2	CHOP	1	CR	0	921	0		921
ENKL	43	Male	0	1	2	1	0	5.9	12.7	0.72	753	3.7	3	8.5	1	Low	1	Group2	NK regimen	1	CR	2	528	1	Lymphoma	528
ALK+ALCL	30	Male	0	0	2	0	0	12.1	15.4	2.3	542	4.8	6	9.5	0	Low	0	Group1	CHOP		CR	0	542	0		542
ALK-ALCL	51	Male	1	2	3	0	0	8.5	14.3	1.84	655	4.3	7	9.4	3	H-I	2	Group3	CHOP		CR	0	584	0		584
ENKL	45	Male	0	0	1	1	0	5.1	13.5	1.23	478	4.1	5.1	8.9	0	Low	0	Group1	NK regimen	1	CR	0	586	0		586
PTCL-NOS	40	Male	9	2	3	1	9								11	Unknown	19	Unknown	CHOP		CR	2	364	1	Lymphoma	364
PTCL-NOS	56	Female	0	1	4	1	1								10	Unknown	10	Unknown	CHOP		PR	0	999	0		999
ALK-ALCL	70	Male	1	1	4	1	1								11	Unknown	11	Unknown	CHOP		PD	2	280	1	Lymphoma	280
PTCL-NOS	70	Male	0	3	4	1	0	6.3	9.3	0.19	585	2.8	6	8.7	3	H-I	2	Group3	ETP		NA	0	68	0		68
AITL	59	Female	9				9								36	Unknown	27	Unknown	CHOP		CR	0	662	0		662
AITL	63	Male	1	2	3	0	0	6.8	10.6	1.76	580	3.3	11.5	10.1	3	H-I	2	Group3	CHOP		CR	0	546	0		546
AITL	66	Male	1		4	2	1								21	Unknown	20	Unknown	CHOP		CR	2	551	1	Lymphoma	551
ALK+ALCL	23	Male	1	0	2	0	0	6.1	18.1	1.1		4.7		10.1	0	Low	0	Group1	CHOP		CR	0	429	0		429
AITL	68	Female	1	2	3	1	1	12.7	10.4	0.64	660	3	8.1	10.6	4	High	4	Group4	ETP		CR	0	1707	0		1707
PTCL-NOS	65	Female	1	1	4	4	1	31.3	13.7	23.8	804	4.1	4.8	9.2	4	High	3	Group4	ETP	1	SD	0	510	0		510
AITL	60	Female	0	0	3	0	0	5.1	12	0.99	445	4.4	6	9.7	2	L-I	1	Group2	ETP		PD	0	507	0		507
AITL	83	Male	1	1	3	0	0	11.2	13.4	1.9	670	4	5.5	9.5	3	H-I	2	Group3	ETP		NA	2	32	1	trm	32
AITL	62	Male	0		3	0	0	3.8	13.8	1.3					11	Unknown	10	Unknown	CHOP		CR	0	335	0		335
ENKL	47	Male	0	1	2	1	0	6.1	13.4	1.43	473	4.1	7	9.1	0	Low	0	Group1	Others	1	NA	0	482	0		482
ALK+ALCL	32	Female	0	0	2	0	0								9	Low	9	Unknown	CHOP		CR	0	1916	0		1916
ENKL	40	Male	1	1	4	5	0	6.2	10.5	0.52	2518	2.4	3	8.5	3	H-I	1	Group2	NK regimen		PD	2	134	1	Lymphoma	134
ENKL	20	Male	1	1	4	2	0	2.5	9.4	0.65	2126	3.4	2.6	8.8	3	H-I	1	Group2	NK regimen		CR	0	421	0		421
AITL	57	Male	0	1	3	0	0	3.1	9.8	0.36	403	3.3	4.5	9	1	Low	0	Group1	ETP		CR	0	155	0		155
ALK+ALCL	25	Female	0	1	2	0	0	9.5	12.5	1.23	923	4.1	5.5	9.4	1	Low	1	Group2	CHOP	1	CR	0	86	0		86
ALK-ALCL	65	Female	1	1	2	0	0	18.4	10	2.08	726	3.3	4.5	8.6	2	L-I	2	Group3	CHOP	1	CR	0	414	0		414
ENKL	65	Female	0	0	4	2	0	7	10.3	1.39	504	3.9	5.8	9.9	3	H-I	1	Group2	NK regimen		CR	0	460	0		460
PTCL-NOS	53	Male	1	2	3	0	0								11	Unknown	10	Unknown	ETP	1	CR	2	389	1	Lymphoma	389
ENKL	58	Female	0	0	1	1	0	7.5	12.8	1.77	510	4.7	4.3	9.5	0	Low	0	Group1	NK regimen	1	CR	0	406	0		406
PTCL-NOS	69	Male	1	0	4	2	1	10	17	1	960	3.7	5.1	8.9	4	High	3	Group4	ETP		SD	0	398	0		398
ALK+ALCL	29	Female	9		4	1	9								19	Unknown	27	Unknown	ETP		CR	0	2198	0		2198
EATL	57	Male	1		4	3	0	14.9	15	0.89	927	4.3	5.5	9.1	12	Unknown	10	Unknown	ETP	1	PD	2	323	1	Lymphoma	323
AITL	63	Female	1	1	3	0	0	4.5	5.2	0.54	991	3.5	6.4	9.3	3	H-I	2	Group3	CHOP		CR	0	348	0		348
ALK-ALCL	69	Male	0	1	1	0	0	9	14.3	2.4	491	4.1	4.6	8.1	1	Low	1	Group2	CHOP	1	CR	0	443	0		443
ENKL	65	Female	1	0	4	2	0								12	Unknown	10	Unknown	NK regimen		PD	2	210	1	Lymphoma	210
PTCL-NOS	78	Male	0	1	4	1	0	9.5	10.6	1.61	464	2.2	5.9	7.9	2	L-I	1	Group2	CHOP		PD	2	53	1	Lymphoma	53
PTCL-NOS	24	Male	0	1	4	3	1	9.49	14.8		218	3.5	3.8	9.5	2	L-I	1	Group2	ETP		CR	0	421	0		421
ENKL	72	Male	9		4	3	0								21	Unknown	19	Unknown	CHOP		CR	2	398	1	Unknown	398
ENKL	93	Male	0	1	4	2	1	9.4	12.9	1.6	530	3.9	6.5	9.3	3	H-I	2	Group3	Others	1	CR	0	302	0		302
PTCL-NOS	67	Male	1	2	1	1	0								11	Unknown	11	Unknown	CHOP	1	PD	0	527	0		527
ENKL	89	Male	0	1	4	2	0	7.9	16	1.18	1337	3.2	8.1	9.1	4	High	2	Group3	Others		NA	2	56	1	trm	56
ALK-ALCL	53	Male	0	1	1	0	0	8.2	14.3	3.04	442	4.4	6	9.4	0	Low	0	Group1	CHOP		CR	0	283	0		283
ALK+ALCL	53	Male	0	1	2	1	0	9	13.7	1.67	544	4.3	6.9	9.9	0	Low	0	Group1	CHOP		CR	0	160	0		160
ALK-ALCL	66	Male	1	1	2	0	0	13.7	11.7	2.19	265	3.1		8.8	2	L-I	2	Group3	CHOP	1	SD	2	422	1	Lymphoma	422
PTCL-NOS	65	Male	0	1	4	1	1	10.6	13.8	7	549	4.2	6.5	8.7	2	L-I	2	Group3	ETP		CR	0	238	0		238
AITL	75	Female	0	0	4	1	1	4.3	12.6	1.15	488	4.5	6.1	10.1	2	L-I	2	Group3	ETP		CR	0	360	0		360
SPLTL	42	Female	0	0	1	1	0								9	Low	9	Unknown	CHOP	1	CR	0	1567	0		1567
ALK-ALCL	65	Male	1	2	4	3	1								13	High	12	Group4	ETP		SD	2	128	1	Lymphoma	128
EATL	65	Male	0	0	4	2	0	14.2	12.3	0.95	450	2.4	6.1	8.7	3	H-I	1	Group2	ETP		PD	2	85	1	Lymphoma	85
ALK+ALCL	54	Male	1	1	4	3	1	15.2	10.1	1.06	338	3.6	4.7	9.6	2	L-I	1	Group2	CHOP		PD	2	283	1	Lymphoma	283
ALK-ALCL	61	Female	1	1	4	1	0	8.6	15.1	1.29	876	4.5	3.6	9.9	3	H-I	2	Group3	CHOP		CR	0	322	0		322
AITL	70	Male	1	1	3	0	0								11	Unknown	10	Unknown	CHOP		CR	2	755	1	Lymphoma	755
AITL	54	Male	0	1	4	1	1								10	Unknown	10	Unknown	ETP		CR	0	1004	0		1004
PTCL-NOS	37	Male	0	0	4	1	0	9.3	14.3	0.37	377	4.5	5.5	9.6	1	Low	0	Group1	ETP		PD	0	230	0		230
ENKL	69	Female	0	1	2	1	0	11.1	11	2.32	390	3.5	7	10.3	1	Low	1	Group2	NK regimen		NA	0	225	0		225
AITL	68	Male	0	1	4	0	0	3.9	14.2	0.63	580	4.6	6.5	9.6	2	L-I	1	Group2	CHOP		NA	0	218	0		218
ENKL	76	Female	1	1	4	1	0	5	11.8	1.2	991	3.8	8.3	8.8	3	H-I	2	Group3	Others		CR	0	270	0		270
AITL	60	Male	1	2	4	1	1								12	Unknown	12	Group4	ETP		CR	0	195	0		195
ENKL	61	Male	1	0	1	1	0								10	Unknown	10	Unknown	NK regimen	1	PD	0	342	0		342
